# Supplementary material for: Weight of evidence approach using a TK gene mutation assay with human TK6 cells for follow-up of positive results in Ames tests: a collaborative study by MMS/JEMS
Source: Genes Environ. 2021 Mar 6;43:7. doi: 10.1186/s41021-021-00179-1 (PMC7937321; doi:10.1186/s41021-021-00179-1)
Supplement: Supplementary file 1 — Additional file 1. [file 41021_2021_179_MOESM1_ESM.zip]

Archive with 9 entries (9 files):
- Additional file1(TableS1No1_TK assay template_INA).xlsx
- Additional file1(TableS1No10_TK assay template_LSI).xlsx
- Additional file1(TableS1No2_TK assay template_JT).xlsx
- Additional file1(TableS1No3_TK assay template_Yakult).xlsx
- Additional file1(TableS1No4_TK assay template_CERI).xlsx
- Additional file1(TableS1No5_TK assay template_Astellas).xlsx
- Additional file1(TableS1No6_TK assay template_BOZO).xlsx
- Additional file1(TableS1No7_TK assay template_ANPYO).xlsx
- Additional file1(TableS1No8_TK assay template_Chugai).xlsx
