# Supplementary material for: Weight of evidence approach using a TK gene mutation assay with human TK6 cells for follow-up of positive results in Ames tests: a collaborative study by MMS/JEMS
Source: Genes Environ. 2021 Mar 6;43:7. doi: 10.1186/s41021-021-00179-1 (PMC7937321; doi:10.1186/s41021-021-00179-1)
Supplement: Supplementary file 1 — Additional file 1. [file 41021_2021_179_MOESM1_ESM.zip › Additional file1(TableS1No1_TK assay template_INA).xlsx]

## Sheet: Growth_Table1-3(Short-S9)
4-(Chloroacetyl) acetanilide
Table 1 Cell growth during treatment & expression time
	Dose	Cell conc. (×105/mL) during treatment		Cell conc. (×105/mL) during expression						Daily cell growth
	(μg/mL)			Day 0	Day 1		Day 2		Day 3	Day 1	Day 2	Day 3	Day 1	RSG
		Before	After	Start	Before	After	Before	After	End				×2×3
DMSO-1	0	10	8.1	3.3	7.3	2	5	2	6	2.21212	2.5	3	16.5909	-
DMSO-2	0									#DIV/0!	#DIV/0!	#DIV/0!	#DIV/0!	-
Mean	0		8.1										16.5909	1
4CA	0.5		10	5.5	6.7	2	7.8	2	5.6	1.21818	3.9	2.8	13.3025	0.801797
-S9 mix	1		7.3	4.6	5.6	2	5.3	2	5.6	1.21739	2.65	2.8	9.03304	0.544457
	1.5		5.7	4.2	4.7	2	6.2	2	3.8	1.11905	3.1	1.9	6.59119	0.397277
	2		6.6	3.2	3.3	2	5.4	2	4.6	1.03125	2.7	2.3	6.40406	0.385998
MMS	3		9.9	4.9	6	2	4.7	2	4.7	1.22449	2.35	2.35	6.76224	0.407587
Table 2 Cell viability on Day 0
	Dose	Positive well no.			Total	Negative	CE0	Adjusted	RS0
	(μg/mL)	Plate 1	Plate 2	Total	well no.	well no.	(%)	CE0(%)	(%)
DMSO-1	0	62	68	130	192	62	70.6476	57.2245	-
DMSO-2	0			0	192	192	0	0	-
Total	0	62	68	130	192	62	70.6476	57.2245	100
4CA	0.5	38		38	96	58	31.4941	31.4941	55.036
-S9 mix	1	43		43	96	53	37.1285	27.1038	47.364
	1.5	40		40	96	56	33.6873	19.2018	33.5551
	2	41		41	96	55	34.8134	22.9769	40.1521
MMS	3	34		34	96	62	27.3259	27.0526	47.2745
Table 3 Cell viability on Day 3
	Dose	Positive well no.			Total	Negative	CE3
	(μg/mL)	Plate 1	Plate 2	Total	well no.	well no.	(%)
DMSO-1	0	61	68	129	192	63	69.6475
DMSO-2	0			0	192	192	0
Total	0	61	68	129	192	63	69.6475
4CA	0.5	55		55	96	41	53.1735
-S9 mix	1	29		29	96	67	22.4785
	1.5	60		60	96	36	61.3018
	2	25		25	96	71	18.8543
				0	96	96	0
				0	96	96	0
				0	96	96	0
				0	96	96	0
				0	96	96	0
				0	96	96	0
MMS	3	53		53	96	43	50.1968

## Sheet: MF_Table4-5(Short-S9)
4-(Chloroacetyl) acetanilide
Table 4 Count of mutant colonies
	Dose	Positive well no.
	(μg/mL)	Plate 1			Plate 2			Plate 3			Plate 4
		N	S	Total	N	S	Total	N	S	Total	N	S	Total
DMSO-1	0	17	7	24	14	5	19	14	6	20	16	8	24
DMSO-2	0			0			0			0			0
4CA	0.5	26	10	36	22	13	35
-S9 mix	1	15	9	24	11	6	17
	1.5	15	10	25	18	6	24
	2	19	7	26	19	9	28
MMS	3	37	11	48	37	5	42
Table 5 Mutation frequency
	Dose	Positive well no.			Total	Negative	CE3	Mut. freq. (×10-6)
	(μg/mL)	N	S	Total	well no.	well no.		N-MF	S-MF	T-MF	%SG	T-MF average
DMSO-1	0	61	26	87	384	297	0.696475	6.20949	3.01232	9.2218	32.6652
DMSO-2	0	0	0	0	384	384	0	#DIV/0!	#DIV/0!	#DIV/0!	#DIV/0!
Total	0	61	26	87	384	297	0.696475	6.20949	3.01232	9.2218	32.6652
4CA	0.5	48	23	71	192	121	0.531735	13.5256	8.18184	21.7075	37.6913
-S9 mix	1	26	15	41	192	151	0.224785	16.183	10.5332	26.7162	39.4262
	1.5	33	16	49	192	143	0.613018	7.69109	4.3253	12.0164	35.995
	2	38	16	54	192	138	0.188543	29.2431	14.5456	43.7887	33.2178
MMS	3	74	16	90	192	102	0.501968	24.2451	7.25703	31.5022	23.0366

## Sheet: graph(RS)(Short-S9)
-S9 mix
Dose (μg/mL)	4-(chloroacetyl)acetanilide				Dose (μg/mL)	MMS
	RS					RS
0	100				3	47.2745
0.5	55.036
1	47.364
1.5	33.5551
2	40.1521

## Sheet: graph(MF)(Short-S9)
-S9 mix
Dose (μg/mL)	4CA				Dose (μg/mL)	MMS
	MF					MF
0	9.2218				3	31.5022
0.5	21.7075
1	26.7162
1.5	12.0164
2	43.7887

## Sheet: Growth_Table1-3(Short+S9)
4-(Chloroacetyl) acetanilide
Table 1 Cell growth during treatment & expression time
	Dose	Cell conc. (×105/mL) during treatment		Cell conc. (×105/mL) during expression						Daily cell growth
	(μg/mL)			Day 0	Day 1		Day 2		Day 3	Day 1	Day 2	Day 3	Day 1	RSG
		Before	After	Start	Before	After	Before	After	End				×2×3
DMSO-1		10	9.55	3.6	10.05	2	5.15	2	5.55	2.79167	2.575	2.775	19.9482	-
DMSO-2										#DIV/0!	#DIV/0!	#DIV/0!	#DIV/0!	-
Mean			9.55										19.9482	1
4CA	5		9.05	3.85	9.2	2	5.3	2	5.7	2.38961	2.65	2.85	18.0475	0.90472
+S9 mix	10		9.6	3.8	5.7	2	6.95	2	5.6	1.5	3.475	2.8	14.595	0.731645
	14		9.5	3.2	3.35	2	6.7	2	5.15	1.04688	3.35	2.575	9.03061	0.452703
	16		10	3.7	1.9	1.9	3.07	2	6.9	0.513514	1.61579	3.45	2.86257	0.1435
	17		9.8	3.35	0.86	0.86	0.6	0.6	1.34	0.256716	0.697674	2.23333	0.4	0.0200519
CPA	2.5		9.25	3.15	4.35	2	5.85	2	4.95	1.38095	2.925	2.475	9.99723	0.50116
Table 2 Cell viability on Day 0
	Dose	Positive well no.			Total	Negative	CE0	Adjusted	RS0
	(μg/mL)	Plate 1	Plate 2	Total	well no.	well no.	(%)	CE0(%)	(%)
DMSO-1	0	68	64	132	192	60	72.6969	69.4256	-
DMSO-2				0	192	192	0	0	-
Total	0	68	64	132	192	60	72.6969	69.4256	100
4CA	5	69		69	96	27	79.282	71.7502	103.348
+S9 mix	10	62		62	96	34	64.8742	62.2793	89.7065
	14	33		33	96	63	26.3258	25.0095	36.0235
	16	16		16	96	80	11.3951	11.3951	16.4134
	17	7		7	96	89	4.73199	4.63735	6.6796
CPA	2.5	42		42	96	54	35.9603	33.2632	47.9121
Table 3 Cell viability on Day 3
	Dose	Positive well no.			Total	Negative	CE3
	(μg/mL)	Plate 1	Plate 2	Total	well no.	well no.	(%)
DMSO-1	0	77	73	150	192	42	94.9891
DMSO-2				0	192	192	0
Total	0	77	73	150	192	42	94.9891
4CA	5	67		67	96	29	74.8158
+S9 mix	10	68		68	96	28	77.009
	14	56		56	96	40	54.7168
	16	63		63	96	33	66.74
	17	61		61	96	35	63.0625
CPA	2.5	58		58	96	38	57.9226

## Sheet: MF_Table4-5(Short+S9)
4-(Chloroacetyl) acetanilide
Table 4 Count of mutant colonies
	Dose	Positive well no.
	(μg/mL)	Plate 1			Plate 2			Plate 3			Plate 4
		N	S	Total	N	S	Total	N	S	Total	N	S	Total
DMSO-1		10	9	19	15	6	21	14	6	20	12	5	17
DMSO-2				0			0			0			0
4CA	5	7	3	10	13	3	16
+S9 mix	10	8	5	13	14	1	15
	14	8	3	11	10	5	15
	16	9	3	12	5	3	8
	17	10	7	17	6	4	10
CPA	2.5	58	5	63	54	3	57
n.s.: no seeding
Table 5 Mutation frequency
	Dose	Positive well no.			Total	Negative	CE3	Mut. freq. (×10-6)
	(μg/mL)	N	S	Total	well no.	well no.		N-MF	S-MF	T-MF	%SG	T-MF average
DMSO-1	0	51	26	77	384	307	0.949891	3.75043	2.13958	5.89001	36.3256
DMSO-2	0	0	0	0	384	384	0	#DIV/0!	#DIV/0!	#DIV/0!	#DIV/0!
Total	0	51	26	77	384	307	0.949891	3.75043	2.13958	5.89001	36.3256
4CA	5	20	6	26	192	166	0.748158	3.67573	1.18647	4.8622	24.402
+S9 mix	10	22	6	28	192	164	0.77009	3.95074	1.16649	5.11723	22.7953
	14	18	8	26	192	166	0.547168	4.49771	2.15051	6.64821	32.3471
	16	14	6	20	192	172	0.6674	2.83607	1.28443	4.1205	31.1716
	17	16	11	27	192	165	0.630625	3.44941	2.55851	6.00792	42.5857
CPA	2.5	112	8	120	192	72	0.579226	37.7861	4.54747	42.3336	10.742

## Sheet: graph(RS)(Short+S9)
+S9 mix
Dose (μg/mL)	4CA				Dose (μg/mL)	CPA
	RS					RS
0	100				2.5	47.9121
5	103.348
10	89.7065
14	36.0235
16	16.4134
17	6.6796

## Sheet: graph(MF)(Short+S9)
+S9 mix
Dose (μg/mL)	4CA				Dose (μg/mL)	CPA
	MF					MF
0	5.89001				2.5	42.3336
5	4.8622
10	5.11723
14	6.64821
16	4.1205
17	6.00792

## Sheet: Growth_Table1-3(24ｈ)
4-(Chloroacetyl) acetanilide
Table 1 Cell growth during treatment & expression time
	Dose	Cell conc. (×105/mL) during treatment		Cell conc. (×105/mL) during expression						Daily cell growth
	(μg/mL)			Day 0	Day 1		Day 2		Day 3	Day 1	Day 2	Day 3	Day 1	RSG
		Before	After	Start	Before	After	Before	After	End				×2×3
DMSO-1	0	10	8	4.1	9.9	2	4.2	2	6.6	2.41463	2.1	3.3	16.7334	-
DMSO-2	0									#DIV/0!	#DIV/0!	#DIV/0!	#DIV/0!	-
Mean	0		8										16.7334	1
4CA	0.5		8.3	4.2	9	2	4.8	2	5.8	2.14286	2.4	2.9	14.9143	0.891288
-S9 mix	1		7.9	4.1	9.5	2	4.3	2	6.8	2.31707	2.15	3.4	16.9378	1.01221
	1.2		6.9	2.8	8.5	2	5.5	2	6.6	3.03571	2.75	3.3	27.5491	1.64635
	1.4		5.9	3.2	7.5	2	6.1	2	3.9	2.34375	3.05	1.95	13.9395	0.833031
MMS	2		5.7	4.1	5.1	2	3.5	2	3.6	1.2439	1.75	1.8	3.91829	0.23416
Table 2 Cell viability on Day 0
	Dose	Positive well no.			Total	Negative	CE0	Adjusted	RS0
	(μg/mL)	Plate 1	Plate 2	Total	well no.	well no.	(%)	CE0(%)	(%)
DMSO-1	0	71	72	143	192	49	85.3547	68.2838	-
DMSO-2	0			0	192	192	0	0	-
Total	0	71	72	143	192	49	85.3547	68.2838	100
4CA	0.5	75		75	96	21	94.9891	78.841	115.461
-S9 mix	1	70		70	96	26	81.6407	64.4962	94.4532
	1.2	80		80	96	16	111.985	77.2696	113.16
	1.4	54		54	96	42	51.6674	30.4838	44.6428
MMS	2	20		20	96	76	14.6009	8.32253	12.1882
Table 3 Cell viability on Day 3
	Dose	Positive well no.			Total	Negative	CE3
	(μg/mL)	Plate 1	Plate 2	Total	well no.	well no.	(%)
DMSO-1	0	68	52	120	192	72	61.3018
DMSO-2	0			0	192	192	0
Total	0	68	52	120	192	72	61.3018
4CA	0.5	49		49	96	47	44.6375
-S9 mix	1	56		56	96	40	54.7168
	1.2	36		36	96	60	29.3752
	1.4	33		33	96	63	26.3258
MMS	2	32		32	96	64	25.3416

## Sheet: MF_Table4-5(24ｈ)
4-(Chloroacetyl) acetanilide
Table 4 Count of mutant colonies
	Dose	Positive well no.
	(μg/mL)	Plate 1			Plate 2			Plate 3			Plate 4
		N	S	Total	N	S	Total	N	S	Total	N	S	Total
DMSO-1		24	9	33	29	4	33	24	3	27	26	2	28
DMSO-2				0			0			0			0
4CA	0.5	22	7	29	20	5	25
-S9 mix	1	15	8	23	19	8	27
	1.2	8	6	14	12	8	20
	1.4	18	5	23	24	2	26
MMS	2	38	20	58	40	14	54
Table 5 Mutation frequency
	Dose	Positive well no.			Total	Negative	CE3	Mut. freq. (×10-6)
	(μg/mL)	N	S	Total	well no.	well no.		N-MF	S-MF	T-MF	%SG	T-MF average
DMSO-1	0	103	18	121	384	263	0.613018	12.7357	2.69978	15.4354	17.4908
DMSO-2	0	0	0	0	384	384	0	#DIV/0!	#DIV/0!	#DIV/0!	#DIV/0!
Total	0	103	18	121	384	263	0.613018	12.7357	2.69978	15.4354	17.4908
4CA	0.5	42	12	54	192	138	0.446375	13.8258	4.66993	18.4957	25.2487
-S9 mix	1	34	16	50	192	142	0.547168	8.90496	4.87821	13.7832	35.3925
	1.2	20	14	34	192	158	0.293752	9.36171	7.22543	16.5871	43.5604
	1.4	42	7	49	192	143	0.263258	23.4428	4.53838	27.9811	16.2194
MMS	2	78	34	112	192	80	0.253416	51.4271	34.9398	86.3669	40.4551

[truncated: 2 more sheets: graph(RS)(24ｈ), graph(MF)(24ｈ)]
