# Supplementary material for: Weight of evidence approach using a TK gene mutation assay with human TK6 cells for follow-up of positive results in Ames tests: a collaborative study by MMS/JEMS
Source: Genes Environ. 2021 Mar 6;43:7. doi: 10.1186/s41021-021-00179-1 (PMC7937321; doi:10.1186/s41021-021-00179-1)
Supplement: Supplementary file 1 — Additional file 1. [file 41021_2021_179_MOESM1_ESM.zip › Additional file1(TableS1No10_TK assay template_LSI).xlsx]

## Sheet: Growth_Table1-3(Short-S9)
4-Nitro-o-phenylenediamine
Table 1 Cell growth during treatment & expression time
	Dose	Cell conc. (×105/mL) during treatment		Cell conc. (×105/mL) during expression						Daily cell growth
	(μg/mL)			Day 0	Day 1		Day 2		Day 3	Day 1	Day 2	Day 3	Day 1	RSG
		Before	After	Start	Before	After	Before	After	End				×2×3
DMSO-1	0	20	19.06	2	5.22	1.81	5.16	2.74	7.3	2.61	2.85083	2.66423	19.8237	-
DMSO-2	0		20.12	2	5.47	1.9	5.46	2.81	7.74	2.735	2.87368	2.75445	21.6487	-
Mean	0		19.59										20.7362	1
test chemical	24.1		18.42	2	4.69	1.6	4.62	2.4	6.56	2.345	2.8875	2.73333	18.5079	0.892543
-S9 mix	48.1		18.54	2	4.09	2.11	5.48	2.91	7.58	2.045	2.59716	2.60481	13.8346	0.667174
	96.3		17.78	2	3.87	1.92	4.96	2.59	6.77	1.935	2.58333	2.6139	13.0662	0.630118
	193		17.9	2	3.4	1.75	4.13	2.79	7.49	1.7	2.36	2.68459	10.7706	0.51941
	385		16.86	2	3.21	1.61	3.62	2.93	7.5	1.605	2.24845	2.55973	9.23743	0.445475
	770		12.68	2	2.13	1.11	1.25	1.25	1.47	1.065	1.12613	1.176	1.41041	0.0680167
	1540		13.64	2	1.72	0.84	0.75	0.75	0.65	0.86	0.892857	0.866667	0.665476	0.0320925
MMS	5		18.64	2	4.01	2.15	3.81	2.76	5.75	2.005	1.77209	2.08333	7.40218	0.35697
Table 2 Cell viability on Day 0
	Dose	Positive well no.			Total	Negative	CE0	Adjusted	RS0
	(μg/mL)	Plate 1	Plate 2	Total	well no.	well no.	(%)	CE0(%)	(%)
DMSO-1	0	78	63	141	192	51	82.8544	78.9602	-
DMSO-2	0	76	74	150	192	42	94.9891	95.559	-
Total	0	154	137	291	384	93	88.6277	86.8108	100
test chemical	24.1	67		67	96	29	74.8158	68.9053	79.3741
-S9 mix	48.1	60		60	96	36	61.3018	56.8268	65.4605
	96.3	61		61	96	35	63.0625	56.0626	64.5802
	193	50		50	96	46	45.9817	41.1536	47.4061
	385	48		48	96	48	43.3217	36.5202	42.0687
	770	50		50	96	46	45.9817	29.1524	33.5815
	1540	41		41	96	55	34.8134	23.7428	27.35
MMS	5	39		39	96	57	32.5811	30.3655	34.979
Table 3 Cell viability on Day 3
	Dose	Positive well no.			Total	Negative	CE3
	(μg/mL)	Plate 1	Plate 2	Total	well no.	well no.	(%)
DMSO-1	0	69	72	141	192	51	82.8544
DMSO-2	0	74	66	140	192	52	81.6407
Total	0	143	138	281	384	103	82.2446
test chemical	24.1	81		81	96	15	116.019
-S9 mix	48.1	72		72	96	24	86.6434
	96.3	75		75	96	21	94.9891
	193	70		70	96	26	81.6407
	385	74		74	96	22	92.0816
	770			0	96	96	0
	1540			0	96	96	0
MMS	5	56		56	96	40	54.7168

## Sheet: MF_Table4-5(Short-S9)
4-Nitro-o-phenylenediamine
Table 4 Count of mutant colonies
	Dose	Positive well no.
	(μg/mL)	Plate 1			Plate 2			Plate 3			Plate 4
		N	S	Total	N	S	Total	N	S	Total	N	S	Total
DMSO-1	0	20	15	35	22	22	44	21	20	41	13	16	29
DMSO-2	0	28	13	41	31	12	43	21	23	44	34	16	50
test chemical	24.1	20	24	44	31	19	50
-S9 mix	48.1	20	17	37	25	25	50
	96.3	17	26	43	24	24	48
	193	23	36	59	23	31	54
	385	24	27	51	30	32	62
	770			0			0
	1540			0			0
MMS	5	49	31	80	42	30	72
Table 5 Mutation frequency
	Dose	Positive well no.			Total	Negative	CE3	Mut. freq. (×10-6)
	(μg/mL)	N	S	Total	well no.	well no.		N-MF	S-MF	T-MF	%SG	T-MF average
DMSO-1	0	76	73	149	384	235	0.828544	6.65453	8.16234	14.8169	55.0882
DMSO-2	0	114	64	178	384	206	0.816407	10.7857	8.28465	19.0703	43.4426
Total	0	190	137	327	768	441	0.822446	8.63935	8.22331	16.8627	48.7664
test chemical	24.1	51	43	94	192	98	1.16019	6.65271	7.8391	14.4918	54.0933
-S9 mix	48.1	45	42	87	192	105	0.866434	7.7058	9.70854	17.4143	55.7502
	96.3	41	50	91	192	101	0.949891	6.32219	10.5844	16.9065	62.6051
	193	46	67	113	192	79	0.816407	8.38701	18.8068	27.1938	69.1583
	385	54	59	113	192	79	0.920816	8.96601	15.1443	24.1103	62.8126
	770	0	0	0	192	192	0	#DIV/0!	#DIV/0!	#DIV/0!	#DIV/0!
	1540	0	0	0	192	192	0	#DIV/0!	#DIV/0!	#DIV/0!	#DIV/0!
MMS	5	91	61	152	192	40	0.547168	29.35	42.3198	71.6698	59.0483

## Sheet: graph(RS)(Short-S9)
-S9 mix
Dose (μg/mL)	test chemical				Dose (μg/mL)	MMS
	RS					RS
0	100				5	34.979
24.1	79.3741
48.1	65.4605
96.3	64.5802
193	47.4061
385	42.0687
770	33.5815
1540	27.35

## Sheet: graph(MF)(Short-S9)
-S9 mix
Dose (μg/mL)	test chemical				Dose (μg/mL)	MMS
	MF					MF
0	16.8627				5	71.6698
24.1	14.4918
48.1	17.4143
96.3	16.9065
193	27.1938
385	24.1103
770	#DIV/0!
1540	#DIV/0!

## Sheet: Growth_Table1-3(Short+S9)
4-Nitro-o-phenylenediamine
Table 1 Cell growth during treatment & expression time
	Dose	Cell conc. (×105/mL) during treatment		Cell conc. (×105/mL) during expression						Daily cell growth
	(μg/mL)			Day 0	Day 1		Day 2		Day 3	Day 1	Day 2	Day 3	Day 1	RSG
		Before	After	Start	Before	After	Before	After	End				×2×3
DMSO-1	0	20	19.08	2	4.52	1.63	4.81	2.43	6.95	2.26	2.95092	2.86008	19.0741	-
DMSO-2	0		19.28	2	4.54	1.63	4.64	2.39	7.08	2.27	2.84663	2.96234	19.1422	-
Mean			19.18										19.1082	1
test chemical	24.1		19.02	2	4.09	2.16	5.98	3.12	8.46	2.045	2.76852	2.71154	15.3517	0.803411
+S9 mix	48.1		19.32	2	3.84	1.96	5.12	2.88	7.71	1.92	2.61224	2.67708	13.4269	0.702681
	96.3		18.78	2	3.53	1.74	4.79	2.49	6.99	1.765	2.75287	2.80723	13.6398	0.713822
	193		18	2	3.44	1.76	4.45	2.27	6.54	1.72	2.52841	2.88106	12.5293	0.655706
	385		18.04	2	3.31	1.7	4.06	2.85	7.78	1.655	2.38824	2.72982	10.7897	0.564665
	770		13.84	2	2.04	1.07	1.35	1.35	1.73	1.02	1.26168	1.28148	1.64916	0.0863066
	1540		16.08	2	1.66	0.83	0.78	0.78	0.74	0.83	0.939759	0.948718	0.74	0.0387269
CPA	3		19.2	2	2.25	1.23	3.01	1.97	5.26	1.125	2.44715	2.67005	7.35078	0.384693
Table 2 Cell viability on Day 0
	Dose	Positive well no.			Total	Negative	CE0	Adjusted	RS0
	(μg/mL)	Plate 1	Plate 2	Total	well no.	well no.	(%)	CE0(%)	(%)
DMSO-1	0	74	73	147	192	45	90.6771	86.5059	-
DMSO-2	0	68	68	136	192	56	77.009	74.2367	-
Total	0	142	141	283	384	101	83.4701	80.0479	100
test chemical	24.1	70		70	96	26	81.6407	77.6403	96.9924
+S9 mix	48.1	71		71	96	25	84.092	81.2329	101.48
	96.3	63		63	96	33	66.74	62.6689	78.2893
	193	58		58	96	38	57.9226	52.1304	65.124
	385	53		53	96	43	50.1968	45.2775	56.563
	770	47		47	96	49	42.033	29.0868	36.3368
	1540	43		43	96	53	37.1285	29.8513	37.2919
CPA	3	42		42	96	54	35.9603	34.5218	43.1265
Table 3 Cell viability on Day 3
	Dose	Positive well no.			Total	Negative	CE3
	(μg/mL)	Plate 1	Plate 2	Total	well no.	well no.	(%)
DMSO-1	0	71	71	142	192	50	84.092
DMSO-2	0	75	66	141	192	51	82.8544
Total	0	146	137	283	384	101	83.4701
test chemical	24.1	74		74	96	22	92.0816
+S9 mix	48.1	71		71	96	25	84.092
	96.3	66		66	96	30	72.6969
	193	77		77	96	19	101.244
	385	66		66	96	30	72.6969
	770			0	96	96	0
	1540			0	96	96	0
CPA	3	63		63	96	33	66.74

## Sheet: MF_Table4-5(Short+S9)
4-Nitro-o-phenylenediamine
Table 4 Count of mutant colonies
	Dose	Positive well no.
	(μg/mL)	Plate 1			Plate 2			Plate 3			Plate 4
		N	S	Total	N	S	Total	N	S	Total	N	S	Total
DMSO-1	0	27	18	45	22	23	45	19	24	43	19	15	34
DMSO-2	0	25	14	39	23	17	40	16	17	33	25	26	51
test chemical	24.1	24	29	53	18	22	40
+S9 mix	48.1	23	27	50	20	29	49
	96.3	10	30	40	17	20	37
	193	25	30	55	24	16	40
	385	32	32	64	24	30	54
	770			0			0
	1540			0			0
CPA	3	27	48	75	33	43	76
n.s.: no seeding
Table 5 Mutation frequency
	Dose	Positive well no.			Total	Negative	CE3	Mut. freq. (×10-6)
	(μg/mL)	N	S	Total	well no.	well no.		N-MF	S-MF	T-MF	%SG	T-MF average
DMSO-1	0	87	80	167	384	217	0.84092	7.63778	9.3301	16.9679	54.9868
DMSO-2	0	89	74	163	384	221	0.828544	7.95574	8.71447	16.6702	52.2757
Total	0	176	154	330	768	438	0.834701	7.7957	9.02382	16.8195	53.6509
test chemical	24.1	42	51	93	192	99	0.920816	6.70221	11.2812	17.9834	62.7311
+S9 mix	48.1	43	56	99	192	93	0.84092	7.53785	14.0128	21.5507	65.0227
	96.3	27	50	77	192	115	0.726969	5.2117	12.415	17.6267	70.4329
	193	49	46	95	192	97	1.01244	7.27573	9.58408	16.8598	56.8457
	385	56	62	118	192	74	0.726969	11.8588	20.929	32.7878	63.8316
	770	0	0	0	192	192	0	#DIV/0!	#DIV/0!	#DIV/0!	#DIV/0!
	1540	0	0	0	192	192	0	#DIV/0!	#DIV/0!	#DIV/0!	#DIV/0!
CPA	3	60	91	151	192	41	0.6674	14.0356	43.7979	57.8335	75.7311

## Sheet: graph(RS)(Short+S9)
+S9 mix
Dose (μg/mL)	test chemical				Dose (μg/mL)	CPA
	RS					RS
0	100				3	43.1265
24.1	96.9924
48.1	101.48
96.3	78.2893
193	65.124
385	56.563
770	36.3368
1540	37.2919

## Sheet: graph(MF)(Short+S9)
+S9 mix
Dose (μg/mL)	2,5-diaminotoluene				Dose (μg/mL)	CPA
	MF					MF
0	16.8195				3	57.8335
24.1	17.9834
48.1	21.5507
96.3	17.6267
193	16.8598
385	32.7878
770	#DIV/0!
1540	#DIV/0!

## Sheet: Growth_Table1-3(24ｈ)
4-Nitro-o-phenylenediamine
Table 1 Cell growth during treatment & expression time
	Dose	Cell conc. (×105/mL) during treatment		Cell conc. (×105/mL) during expression						Daily cell growth
	(μg/mL)			Day 0	Day 1		Day 2		Day 3	Day 1	Day 2	Day 3	Day 1	RSG
		Before	After	Start	Before	After	Before	After	End				×2×3
DMSO-1	0	20	51.38	2	4.19	2.39	6.52	2.19	6.45	2.095	2.72803	2.94521	16.8325	-
DMSO-2	0		49.76	2	4.43	2.3	6.53	2.31	6.73	2.215	2.83913	2.91342	18.3215	-
Mean			50.57										17.577	1
test chemical	6.02		43.68	2	4.2	2.17	6.12	2.1	6.19	2.1	2.82028	2.94762	17.4575	0.9932
-S9 mix	12		39.06	2	4.14	2.17	6.24	2.04	6.07	2.07	2.87558	2.97549	17.7114	1.00765
	24.1		34.54	2	4.01	2.1	5.6	2.92	7.82	2.005	2.66667	2.67808	14.3188	0.814632
	48.1		26.54	2	3.43	1.77	4.56	2.36	6.19	1.715	2.57627	2.62288	11.5887	0.659308
	96.3		18.64	2	3.36	1.87	3.95	2.78	7.08	1.68	2.1123	2.54676	9.0376	0.514171
	144		16.04	2	3.02	1.58	3.37	2.86	7.04	1.51	2.13291	2.46154	7.92787	0.451035
	193		14.9	2	2.82	1.46	2.91	2.91	7.16	1.41	1.99315	2.46048	6.91479	0.393399
	385		13.34	2	2.18	1.13	1.32	1.32	2.08	1.09	1.16814	1.57576	2.00637	0.114147
MMS	1		42.24	2	4.38	2.32	6.15	2.34	6.28	2.19	2.65086	2.68376	15.5803	0.886399
	2		38.94	2	3.18	1.74	3.7	2.53	5.46	1.59	2.12644	2.1581	7.29662	0.415122
Table 2 Cell viability on Day 0
	Dose	Positive well no.			Total	Negative	CE0	Adjusted	RS0
	(μg/mL)	Plate 1	Plate 2	Total	well no.	well no.	(%)	CE0(%)	(%)
DMSO-1		75	71	146	192	46	89.3034	229.42	-
DMSO-2		76	69	145	192	47	87.9592	218.843	-
Total	0	151	140	291	384	93	88.6277	224.095	100
test chemical	6.02	70		70	96	26	81.6407	178.303	79.5659
-S9 mix	12	70		70	96	26	81.6407	159.444	71.1503
	24.1	75		75	96	21	94.9891	164.046	73.2038
	48.1	67		67	96	29	74.8158	99.2805	44.3029
	96.3	59		59	96	37	59.5894	55.5373	24.7829
	144	39		39	96	57	32.5811	26.13	11.6602
	193	45		45	96	51	39.5327	29.4518	13.1426
	385	33		33	96	63	26.3258	17.5593	7.83566
MMS	1	61		61	96	35	63.0625	133.188	59.4337
	2	28		28	96	68	21.5525	41.9628	18.7254
Table 3 Cell viability on Day 3
	Dose	Positive well no.			Total	Negative	CE3
	(μg/mL)	Plate 1	Plate 2	Total	well no.	well no.	(%)
DMSO-1	0	71	71	142	192	50	84.092
DMSO-2	0	70	71	141	192	51	82.8544
Total	0	141	142	283	384	101	83.4701
test chemical	6.02	72		72	96	24	86.6434
-S9 mix	12	74		74	96	22	92.0816
	24.1	77		77	96	19	101.244
	48.1	75		75	96	21	94.9891
	96.3	72		72	96	24	86.6434
	144	71		71	96	25	84.092
	193	76		76	96	20	98.0385
	385			0	96	96	0
MMS	1	72		72	96	24	86.6434
	2	70		70	96	26	81.6407

## Sheet: MF_Table4-5(24ｈ)
4-Nitro-o-phenylenediamine
Table 4 Count of mutant colonies
	Dose	Positive well no.
	(μg/mL)	Plate 1			Plate 2			Plate 3			Plate 4
		N	S	Total	N	S	Total	N	S	Total	N	S	Total
DMSO-1	0	25	17	42	23	16	39	25	12	37	20	18	38
DMSO-2	0	19	19	38	20	15	35	27	20	47	9	25	34
test chemical	6.02	33	16	49	31	14	45
-S9 mix	12	24	18	42	23	16	39
	24.1	22	23	45	24	26	50
	48.1	11	29	40	10	30	40
	96.3	15	37	52	19	36	55
	144	19	49	68	28	30	58
	193	11	60	71	18	51	69
	385			0			0
MMS	1	46	26	72	28	34	62
	2	57	30	87	51	31	82
Table 5 Mutation frequency
	Dose	Positive well no.			Total	Negative	CE3	Mut. freq. (×10-6)
	(μg/mL)	N	S	Total	well no.	well no.		N-MF	S-MF	T-MF	%SG	T-MF average
DMSO-1	0	93	63	156	384	228	0.84092	8.24452	7.25329	15.4978	46.802
DMSO-2	0	75	79	154	384	230	0.828544	6.55672	8.90907	15.4658	57.605
Total	0	168	142	310	768	458	0.834701	7.39367	8.08854	15.4822	52.2441
test chemical	6.02	64	30	94	192	98	0.866434	11.6993	7.7058	19.4051	39.7103
-S9 mix	12	47	34	81	192	111	0.920816	7.62263	7.25453	14.8772	48.7629
	24.1	46	49	95	192	97	1.01244	6.76306	10.0968	16.8598	59.8865
	48.1	21	59	80	192	112	0.949891	3.04856	11.1372	14.1857	78.5097
	96.3	34	73	107	192	85	0.866434	5.62364	17.8878	23.5114	76.0813
	144	47	79	126	192	66	0.84092	8.34686	23.3993	31.7462	73.7075
	193	29	111	140	192	52	0.980385	4.17553	29.1341	33.3097	87.4645
	385	0	0	0	192	192	0	#DIV/0!	#DIV/0!	#DIV/0!	#DIV/0!
MMS	1	74	60	134	192	58	0.866434	14.0464	20.4932	34.5396	59.3325
	2	108	61	169	192	23	0.816407	25.3145	39.6653	64.9799	61.0425

[truncated: 2 more sheets: graph(RS)(24ｈ), graph(MF)(24ｈ)]
