# Supplementary material for: Weight of evidence approach using a TK gene mutation assay with human TK6 cells for follow-up of positive results in Ames tests: a collaborative study by MMS/JEMS
Source: Genes Environ. 2021 Mar 6;43:7. doi: 10.1186/s41021-021-00179-1 (PMC7937321; doi:10.1186/s41021-021-00179-1)
Supplement: Supplementary file 1 — Additional file 1. [file 41021_2021_179_MOESM1_ESM.zip › Additional file1(TableS1No2_TK assay template_JT).xlsx]

## Sheet: Growth_Table1-3(Short-S9)
2-Chloromethyl pyridine(hydrochloride)
Table 1 Cell growth during treatment & expression time
	Dose	Cell conc. (×105/mL) during treatment		Cell conc. (×105/mL) during expression						Daily cell growth
	(μg/mL)			Day 0	Day 1		Day 2		Day 3	Day 1	Day 2	Day 3	Day 1	RSG
		Before	After	Start	Before	After	Before	After	End				×2×3
DMSO-1	0	20	15.95	4	8.07	4	12.4	4	8.42	2.0175	3.1	2.105	13.1652	-
DMSO-2	0		15.75	4	7.89	4	10.7	4	11	1.9725	2.675	2.75	14.5102	-
Mean	0		15.85										13.8377	1
Test chemical	10		19.4	4	6.47	4	18.3	4	8.52	1.6175	4.575	2.13	15.7621	1.13907
-S9 mix	20		18.25	4	6.82	4	13.7	4	7.94	1.705	3.425	1.985	11.5917	0.837687
	30		20.7	4	7.38	4	12.2	4	11	1.845	3.05	2.75	15.4749	1.11832
	40		18.9	4	6.29	4	10.8	4	13.1	1.5725	2.7	3.275	13.9048	1.00485
	50		16.05	4	5.3	4	8.48	4	12.7	1.325	2.12	3.175	8.91858	0.644513
	60		14.25	4	3.36	3.36	6.15	4	8.79	0.84	1.83036	2.1975	3.37866	0.244163
	70		16.55	4	3.58	3.58	4.06	4	4.02	0.895	1.13408	1.005	1.02007	0.0737171
	80		16.45	4	3.49	3.49	3.95	3.95	2.82	0.8725	1.13181	0.713924	0.705	0.0509478
	90		17.7	4	3.33	3.33	2.94	2.94	1.91	0.8325	0.882883	0.64966	0.4775	0.0345072
	100		15.3	4	3.38	3.38	2.58	2.58	1.83	0.845	0.763314	0.709302	0.4575	0.0330619
MMS	3		19.7	4	6.5	4	10	4	8.23	1.625	2.5	2.0575	8.35859	0.604045
Table 2 Cell viability on Day 0
	Dose	Positive well no.			Total	Negative	CE0	Adjusted	RS0
	(μg/mL)	Plate 1	Plate 2	Total	well no.	well no.	(%)	CE0(%)	(%)
DMSO-1	0	71		71	96	25	84.092	67.0634	-
DMSO-2	0	73		73	96	23	89.3034	70.3264	-
Total	0	144	0	144	192	48	86.6434	68.6649	100
Test chemical	10	62		62	96	34	64.8742	62.928	91.6451
-S9 mix	20	69		69	96	27	79.282	72.3448	105.359
	30	62		62	96	34	64.8742	67.1448	97.7863
	40	50		50	96	46	45.9817	43.4527	63.2822
	50	33		33	96	63	26.3258	21.1265	30.7675
	60	18		18	96	78	12.9775	9.24644	13.466
	70	5		5	96	91	3.34304	2.76637	4.0288
	80	4		4	96	92	2.65998	2.18783	3.18624
	90	0		0	96	96	0	0	0
	100	0		0	96	96	0	0	0
MMS	3	52		52	96	44	48.7599	48.0285	69.9462
Table 3 Cell viability on Day 3
	Dose	Positive well no.			Total	Negative	CE3
	(μg/mL)	Plate 1	Plate 2	Total	well no.	well no.	(%)
DMSO-1	0	67		67	96	29	74.8158
DMSO-2	0	73		73	96	23	89.3034
Total	0	140	0	140	192	52	81.6407
Test chemical	10	76		76	96	20	98.0385
-S9 mix	20	75		75	96	21	94.9891
	30	68		68	96	28	77.009
	40	58		58	96	38	57.9226
	50	63		63	96	33	66.74
	60	65		65	96	31	70.6476
	70	59		59	96	37	59.5894
	80	39		39	96	57	32.5811
	90	8		8	96	88	5.43821
	100	1		1	96	95	0.654456
MMS	3	57		57	96	39	56.2992

## Sheet: MF_Table4-5(Short-S9)
2-Chloromethyl pyridine(hydrochloride)
Table 4 Count of mutant colonies
	Dose	Positive well no.
	(μg/mL)	Plate 1			Plate 2			Plate 3			Plate 4
		N	S	Total	N	S	Total	N	S	Total	N	S	Total
DMSO-1		4	14	18	2	10	12			0			0
DMSO-2		2	11	13	3	9	12			0			0
Test chemical	10	3	12	15	5	10	15
-S9 mix	20	1	16	17	3	17	20
	30	3	16	19	4	19	23
	40	6	26	32	4	30	34
	50	3	30	33	3	31	34
	60	6	36	42	2	49	51
	70	2	38	40	2	27	29
	80	1	24	25	1	23	24
	90	1	9	10	0	4	4
	100	0	1	1	0	4	4
MMS	3	14	38	52	17	11	28
Table 5 Mutation frequency
	Dose	Positive well no.			Total	Negative	CE3	Mut. freq. (×10-6)
	(μg/mL)	N	S	Total	well no.	well no.		N-MF	S-MF	T-MF	%SG	T-MF average
DMSO-1	0	6	24	30	192	162	0.748158	1.0609	4.61635	5.67725	81.3132
DMSO-2	0	5	20	25	192	167	0.893034	0.738683	3.16659	3.90527	81.085
Total	0	11	44	55	384	329	0.816407	0.890001	3.84369	4.73369	81.1986
Test chemical	10	8	22	30	192	162	0.980385	1.08528	3.24718	4.33246	74.9501
-S9 mix	20	4	33	37	192	155	0.949891	0.554101	5.07997	5.63407	90.1652
	30	7	35	42	192	150	0.77009	1.20569	6.80831	8.014	84.9552
	40	10	56	66	192	126	0.579226	2.30863	15.8714	18.18	87.3013
	50	6	61	67	192	125	0.6674	1.18927	14.8874	16.0766	92.6025
	60	8	85	93	192	99	0.706476	1.50605	21.9334	23.4394	93.5747
	70	4	65	69	192	123	0.595894	0.88327	17.7992	18.6825	95.2722
	80	2	47	49	192	143	0.325811	0.803481	21.8056	22.6091	96.4462
	90	1	13	14	192	178	0.0543821	2.40058	32.4049	34.8055	93.1029
	100	0	5	5	192	187	0.00654456	0	100.796	100.796	100
MMS	3	31	49	80	192	112	0.562992	7.81943	16.115	23.9345	67.3298

## Sheet: graph(RS)(Short-S9)
-S9 mix
Dose (μg/mL)	Test chemical				Dose (μg/mL)	MMS
	RS					RS
0	100				3	69.9462
10	91.6451
20	105.359
30	97.7863
40	63.2822
50	30.7675
60	13.466
70	4.0288
80	3.18624
90	0
100	0

## Sheet: graph(MF)(Short-S9)
-S9 mix
Dose (μg/mL)	Test chemical				Dose (μg/mL)	MMS
	MF					MF
0	4.73369				3	23.9345
10	4.33246
20	5.63407
30	8.014
40	18.18
50	16.0766
60	23.4394
70	18.6825
80	22.6091
90	34.8055
100	100

## Sheet: Growth_Table1-3(Short+S9)
2-Chloromethyl pyridine(hydrochloride)
Table 1 Cell growth during treatment & expression time
	Dose	Cell conc. (×105/mL) during treatment		Cell conc. (×105/mL) during expression						Daily cell growth
	(μg/mL)			Day 0	Day 1		Day 2		Day 3	Day 1	Day 2	Day 3	Day 1	RSG
		Before	After	Start	Before	After	Before	After	End				×2×3
DMSO-1	0	20	16.7	4	6.49	4	13.2	4	9.54	1.6225	3.3	2.385	12.7699	-
DMSO-2	0		18.4	4	7.92	4	11.8	4	10.1	1.98	2.95	2.525	14.7485	-
Mean	0		17.55										13.7592	1
Test chemical	20		17	4	6.92	4	11	4	12.4	1.73	2.75	3.1	14.7483	1.07188
+S9 mix	40		21.7	4	7.45	4	9.43	4	13.9	1.8625	2.3575	3.475	15.2582	1.10894
	60		17.3	4	7.04	4	11.5	4	11	1.76	2.875	2.75	13.915	1.01132
	80		16.95	4	3.93	3.93	8.27	4	8.53	0.9825	2.10433	2.1325	4.40894	0.320436
	100		17.05	4	3.69	3.69	3.99	3.99	2.75	0.9225	1.0813	0.689223	0.6875	0.0499665
	120		17.9	4	3.08	3.08	2.09	2.09	1.51	0.77	0.678571	0.722488	0.3775	0.0274362
	140		20.1	4	3.19	3.19	1.87	1.87	1.47	0.7975	0.586207	0.786096	0.3675	0.0267094
CPA	2.5		17.25	4	5.04	4	11.6	4	8.94	1.26	2.9	2.235	8.16669	0.593544
Table 2 Cell viability on Day 0
	Dose	Positive well no.			Total	Negative	CE0	Adjusted	RS0
	(μg/mL)	Plate 1	Plate 2	Total	well no.	well no.	(%)	CE0(%)	(%)
DMSO-1	0	66		66	96	30	72.6969	60.7019	-
DMSO-2	0	60		60	96	36	61.3018	56.3977	-
Total	0	126	0	126	192	66	66.74	58.5644	100
Test chemical	20	57		57	96	39	56.2992	47.8543	81.7123
+S9 mix	40	54		54	96	42	51.6674	56.0591	95.7222
	60	55		55	96	41	53.1735	45.9951	78.5376
	80	28		28	96	68	21.5525	18.2658	31.1892
	100	2		2	96	94	1.31584	1.12175	1.91542
	120	0		0	96	96	0	0	0
	140	0		0	96	96	0	0	0
CPA	2.5	49		49	96	47	44.6375	38.4999	65.7394
Table 3 Cell viability on Day 3
	Dose	Positive well no.			Total	Negative	CE3
	(μg/mL)	Plate 1	Plate 2	Total	well no.	well no.	(%)
DMSO-1	0	65		65	96	31	70.6476
DMSO-2	0	73		73	96	23	89.3034
Total	0	138	0	138	192	54	79.282
Test chemical	20	67		67	96	29	74.8158
+S9 mix	40	72		72	96	24	86.6434
	60	56		56	96	40	54.7168
	80	70		70	96	26	81.6407
	100	30		30	96	66	23.4183
	120	4		4	96	92	2.65998
	140	2		2	96	94	1.31584
CPA	2.5	70		70	96	26	81.6407

## Sheet: MF_Table4-5(Short+S9)
2-Chloromethyl pyridine(hydrochloride)
Table 4 Count of mutant colonies
	Dose	Positive well no.
	(μg/mL)	Plate 1			Plate 2			Plate 3			Plate 4
		N	S	Total	N	S	Total	N	S	Total	N	S	Total
DMSO-1	0	3	11	14	4	7	11			0			0
DMSO-2	0	0	10	10	1	8	9			0			0
Test chemical	20	5	17	22	1	17	18
+S9 mix	40	5	22	27	5	21	26
	60	4	30	34	3	24	27
	80	2	25	27	14	31	45
	100	0	19	19	1	32	33
	120	1	3	4	0	4	4
	140	0	4	4	1	4	5
CPA	2.5	8	51	59	11	40	51
n.s.: no seeding
Table 5 Mutation frequency
	Dose	Positive well no.			Total	Negative	CE3	Mut. freq. (×10-6)
	(μg/mL)	N	S	Total	well no.	well no.		N-MF	S-MF	T-MF	%SG	T-MF average
DMSO-1	0	7	18	25	192	167	0.706476	1.31425	3.62228	4.93653	73.377
DMSO-2	0	1	18	19	192	173	0.893034	0.146186	2.77094	2.91713	94.9887
Total	0	8	36	44	384	340	0.79282	0.663878	3.17359	3.83747	82.7001
Test chemical	20	6	34	40	192	152	0.748158	1.0609	6.74544	7.80634	86.4098
+S9 mix	40	10	43	53	192	139	0.866434	1.54336	7.77707	9.32043	83.4411
	60	7	54	61	192	131	0.547168	1.6969	15.7702	17.4671	90.2852
	80	16	56	72	192	120	0.816407	2.66446	11.728	14.3924	81.4871
	100	1	51	52	192	140	0.234183	0.557463	33.1611	33.7185	98.3467
	120	1	7	8	192	184	0.0265998	4.90789	35.0921	40	87.7303
	140	1	8	9	192	183	0.0131584	9.92133	81.2928	91.2141	89.123
CPA	2.5	19	91	110	192	82	0.816407	3.19093	22.8615	26.0524	87.7519

## Sheet: graph(RS)(Short+S9)
+S9 mix
Dose (μg/mL)	Test chemical				Dose (μg/mL)	CPA
	RS					RS
0	100				2.5	65.7394
20	81.7123
40	95.7222
60	78.5376
80	31.1892
100	1.91542
120	0
140	0

## Sheet: graph(MF)(Short+S9)
+S9 mix
Dose (μg/mL)	2,5-diaminotoluene				Dose (μg/mL)	CPA
	MF					MF
0	3.83747				2.5	26.0524
20	7.80634
40	9.32043
60	17.4671
80	14.3924
100	33.7185
120	40
140	91.2141
