# Supplementary material for: Weight of evidence approach using a TK gene mutation assay with human TK6 cells for follow-up of positive results in Ames tests: a collaborative study by MMS/JEMS
Source: Genes Environ. 2021 Mar 6;43:7. doi: 10.1186/s41021-021-00179-1 (PMC7937321; doi:10.1186/s41021-021-00179-1)
Supplement: Supplementary file 1 — Additional file 1. [file 41021_2021_179_MOESM1_ESM.zip › Additional file1(TableS1No3_TK assay template_Yakult).xlsx]

## Sheet: Growth_Table1-3(Short-S9)
2,6-Diaminotoluene
Table 1 Cell growth during treatment & expression time
	Dose	Cell conc. (×105/mL) during treatment		Cell conc. (×105/mL) during expression						Daily cell growth
	(μg/mL)			Day 0	Day 1		Day 2		Day 3	Day 1	Day 2	Day 3	Day 1	RSG
		Before	After	Start	Before	After	Before	After	End				×2×3
DMSO-1	0	10	9	2	3.2	3.2	9.1	2	7.53	1.6	2.84375	3.765	17.1307	-
DMSO-2	0		9.71	2	2.95	2.95	9.25	2	7	1.475	3.13559	3.5	16.1875	-
Mean	0		9.355										16.6591	1
2,6-DAT	250		9.79	2	2.3	2.3	7.55	2	6.33	1.15	3.28261	3.165	11.9479	0.717197
-S9 mix	500		10.24	2	2.45	2.45	7.5	2	7	1.225	3.06122	3.5	13.125	0.787857
	1000		10.01	2	1.9	1.9	6.7	2	6.75	0.95	3.52632	3.375	11.3063	0.678682
	2000		9.26	2	2.2	2.2	6.7	2	6.13	1.1	3.04545	3.065	10.2677	0.616344
MMS	3		9.19	2	2.45	2.45	5.8	5.8	7.83	1.225	2.36735	1.35	3.915	0.235006
Table 2 Cell viability on Day 0
	Dose	Positive well no.			Total	Negative	CE0	Adjusted	RS0
	(μg/mL)	Plate 1	Plate 2	Total	well no.	well no.	(%)	CE0(%)	(%)
DMSO-1	0	70	58	128	192	64	68.6633	61.7969	-
DMSO-2	0	67	71	138	192	54	79.282	76.9828	-
Total	0	137	129	266	384	118	73.7474	68.9907	100
2,6-DAT	250	55		55	96	41	53.1735	52.0569	75.4549
-S9 mix	500	52		52	96	44	48.7599	49.9301	72.3723
	1000	46		46	96	50	40.7703	40.8111	59.1545
	2000	35		35	96	61	28.3421	26.2448	38.0411
MMS	3	34		34	96	62	27.3259	25.1125	36.3998
Table 3 Cell viability on Day 3
	Dose	Positive well no.			Total	Negative	CE3
	(μg/mL)	Plate 1	Plate 2	Total	well no.	well no.	(%)
DMSO-1	0	68	67	135	192	57	75.9028
DMSO-2	0	72	75	147	192	45	90.6771
Total	0	140	142	282	384	102	82.8544
2,6-DAT	250	81		81	96	15	116.019
-S9 mix	500	78		78	96	18	104.624
	1000	74		74	96	22	92.0816
	2000	80		80	96	16	111.985
MMS	3	65		65	96	31	70.6476

## Sheet: MF_Table4-5(Short-S9)
2,6-Diaminotoluene
Table 4 Count of mutant colonies
	Dose	Positive well no.
	(μg/mL)	Plate 1			Plate 2			Plate 3			Plate 4
		N	S	Total	N	S	Total	N	S	Total	N	S	Total
DMSO-1	0	2	14	16	3	14	17	1	19	20	5	21	26
DMSO-2	0	5	16	21	1	13	14	2	17	19	2	18	20
2,6-DAT	250	12	23	35	7	30	37
-S9 mix	500	4	24	28	3	16	19
	1000	11	25	36	3	31	34
	2000	6	25	31	10	24	34
MMS	3	22	38	60	23	32	55
Table 5 Mutation frequency
	Dose	Positive well no.			Total	Negative	CE3	Mut. freq. (×10-6)
	(μg/mL)	N	S	Total	well no.	well no.		N-MF	S-MF	T-MF	%SG	T-MF average
DMSO-1	0	11	68	79	384	305	0.759028	0.957282	6.6291	7.58638	87.3816
DMSO-2	0	10	64	74	384	310	0.906771	0.727493	5.1745	5.902	87.6738
Total	0	21	132	153	768	615	0.828544	0.836545	5.86701	6.70355	87.5209
2,6-DAT	250	19	53	72	192	120	1.16019	2.24541	7.88235	10.1278	77.8292
-S9 mix	500	7	40	47	192	145	1.04624	0.887457	5.8214	6.70886	86.7719
	1000	14	56	70	192	122	0.920816	2.05556	10.2562	12.3118	83.3041
	2000	16	49	65	192	127	1.11985	1.94248	7.28439	9.22687	78.9476
MMS	3	45	70	115	192	77	0.706476	9.45053	22.8821	32.3327	70.771

## Sheet: graph(RS)(Short-S9)
-S9 mix
Dose (μg/mL)	2,6-DAT				Dose (μg/mL)	MMS
	RS					RS
0	100				3	36.3998
250	75.4549
500	72.3723
1000	59.1545
2000	38.0411

## Sheet: graph(MF)(Short-S9)
-S9 mix
Dose (μg/mL)	2,6-DAT				Dose (μg/mL)	MMS
	MF					MF
0	6.70355				3	32.3327
250	10.1278
500	6.70886
1000	12.3118
2000	9.22687

## Sheet: Growth_Table1-3(Short+S9)
2,6-Diaminotoluene
Table 1 Cell growth during treatment & expression time
	Dose	Cell conc. (×105/mL) during treatment		Cell conc. (×105/mL) during expression						Daily cell growth
	(μg/mL)			Day 0	Day 1		Day 2		Day 3	Day 1	Day 2	Day 3	Day 1	RSG
		Before	After	Start	Before	After	Before	After	End				×2×3
DMSO-1	0	10	9.6	2	3.3	3.3	9.75	2	6.75	1.65	2.95455	3.375	16.4531	-
DMSO-2	0		10.99	2	3.15	3.15	8.95	2	6.7	1.575	2.84127	3.35	14.9912	-
Mean	0		10.295										15.7222	1
2,6-DAT	250		10.31	2	3.2	3.2	7.75	2	5.85	1.6	2.42188	2.925	11.3344	0.720916
+S9 mix	500		10.28	2	2.65	2.65	8.6	2	6.25	1.325	3.24528	3.125	13.4375	0.854684
	1000		10.58	2	1.6	1.6	5.8	2	5.9	0.8	3.625	2.95	8.555	0.544135
	2000		10.09	2	2.05	2.05	3.8	3.8	7.75	1.025	1.85366	2.03947	3.875	0.246467
CP	2.5		11.06	2	1.1	1.1	4.85	4.85	7.43	0.55	4.40909	1.53196	3.715	0.23629
Table 2 Cell viability on Day 0
	Dose	Positive well no.			Total	Negative	CE0	Adjusted	RS0
	(μg/mL)	Plate 1	Plate 2	Total	well no.	well no.	(%)	CE0(%)	(%)
DMSO-1	0	73	81	154	192	38	101.244	97.1946	-
DMSO-2	0	66	73	139	192	53	80.4502	88.4148	-
Total	0	139	154	293	384	91	89.9864	92.641	100
2,6-DAT	250	66		66	96	30	72.6969	74.9505	80.9042
+S9 mix	500	64		64	96	32	68.6633	70.5858	76.1928
	1000	48		48	96	48	43.3217	45.8344	49.4752
	2000	38		38	96	58	31.4941	31.7775	34.3018
CP	2.5	39		39	96	57	32.5811	36.0346	38.8971
Table 3 Cell viability on Day 3
	Dose	Positive well no.			Total	Negative	CE3
	(μg/mL)	Plate 1	Plate 2	Total	well no.	well no.	(%)
DMSO-1	0	78	73	151	192	41	96.4952
DMSO-2	0	72	74	146	192	46	89.3034
Total	0	150	147	297	384	87	92.7959
2,6-DAT	250	70		70	96	26	81.6407
+S9 mix	500	72		72	96	24	86.6434
	1000	75		75	96	21	94.9891
	2000	71		71	96	25	84.092
CP	2.5	83		83	96	13	124.962

## Sheet: MF_Table4-5(Short+S9)
2,6-Diaminotoluene
Table 4 Count of mutant colonies
	Dose	Positive well no.
	(μg/mL)	Plate 1			Plate 2			Plate 3			Plate 4
		N	S	Total	N	S	Total	N	S	Total	N	S	Total
DMSO-1	0	8	18	26	9	13	22	10	27	37	9	21	30
DMSO-2	0	3	21	24	4	19	23	4	19	23	5	15	20
2,6-DAT	250	9	23	32	7	16	23
+S9 mix	500	4	21	25	6	21	27
	1000	7	22	29	6	20	26
	2000	9	38	47	12	28	40
CP	2.5	12	44	56	15	37	52
n.s.: no seeding
Table 5 Mutation frequency
	Dose	Positive well no.			Total	Negative	CE3	Mut. freq. (×10-6)
	(μg/mL)	N	S	Total	well no.	well no.		N-MF	S-MF	T-MF	%SG	T-MF average
DMSO-1	0	36	79	115	384	269	0.964952	2.55039	6.67109	9.22147	72.3429
DMSO-2	0	16	74	90	384	294	0.893034	1.19143	6.28485	7.47628	84.0638
Total	0	52	153	205	768	563	0.927959	1.88881	6.47659	8.3654	77.4212
2,6-DAT	250	16	39	55	192	137	0.816407	2.66446	7.6709	10.3354	74.22
+S9 mix	500	10	42	52	192	140	0.866434	1.54336	7.57023	9.11359	83.0653
	1000	13	42	55	192	137	0.949891	1.8452	7.03778	8.88298	79.2277
	2000	21	66	87	192	105	0.84092	3.4436	14.4991	17.9427	80.8078
CP	2.5	27	81	108	192	84	1.24962	3.03191	13.5066	16.5385	81.6676

## Sheet: graph(RS)(Short+S9)
+S9 mix
Dose (μg/mL)	2,6-DAT				Dose (μg/mL)	CP
	RS					RS
0	100				2.5	38.8971
250	80.9042
500	76.1928
1000	49.4752
2000	34.3018

## Sheet: graph(MF)(Short+S9)
+S9 mix
Dose (μg/mL)	2,6-DAT				Dose (μg/mL)	CP
	MF					MF
0	8.3654				2.5	16.5385
250	10.3354
500	9.11359
1000	8.88298
2000	17.9427

## Sheet: Growth_Table1-3(24ｈ)
2,6-Diaminotoluene
Table 1 Cell growth during treatment & expression time
	Dose	Cell conc. (×105/mL) during treatment		Cell conc. (×105/mL) during expression						Daily cell growth
	(μg/mL)			Day 0	Day 1		Day 2		Day 3	Day 1	Day 2	Day 3	Day 1	RSG
		Before	After	Start	Before	After	Before	After	End				×2×3
DMSO-1	0	4	4.13	2	3.65	3.65	9.85	2	7	1.825	2.69863	3.5	17.2375	-
DMSO-2	0		5.14	2	3.2	3.2	8.7	2	5.48	1.6	2.71875	2.74	11.919	-
Mean	0		4.635										14.5783	1
2,6-DAT	125		3.9	2	2.75	2.75	5.85	2	7.53	1.375	2.12727	3.765	11.0126	0.755415
-S9 mix	250		3.86	2	2.7	2.7	7	2	8.18	1.35	2.59259	4.09	14.315	0.981942
	500		2.81	2	2.05	2.05	4.15	2	6.63	1.025	2.02439	3.315	6.87863	0.471842
	1000		3.19	2	2.15	2.15	5.65	2	4.68	1.075	2.62791	2.34	6.6105	0.453449
	2000		3.23	2	1	1	3.55	3.6	7	0.5	3.55	1.94444	3.45139	0.236749
MMS	2.5		4.88	2	3.05	3.05	3.5	3.5	4.6	1.525	1.14754	1.31429	2.3	0.157769
Table 2 Cell viability on Day 0
	Dose	Positive well no.			Total	Negative	CE0	Adjusted	RS0
	(μg/mL)	Plate 1	Plate 2	Total	well no.	well no.	(%)	CE0(%)	(%)
DMSO-1	0	75	77	152	192	40	98.0385	101.225	-
DMSO-2	0	81	63	144	192	48	86.6434	111.337	-
Total	0	156	140	296	384	88	92.0816	89.7796	100
2,6-DAT	125	64		64	96	32	68.6633	66.9467	74.5678
-S9 mix	250	55		55	96	41	53.1735	51.3124	57.1538
	500	42		42	96	54	35.9603	25.2621	28.1379
	1000	38		38	96	58	31.4941	25.1165	27.9758
	2000	32		32	96	64	25.3416	20.4633	22.7928
MMS	2.5	11		11	96	85	7.60606	9.27939	10.3357
Table 3 Cell viability on Day 3
	Dose	Positive well no.			Total	Negative	CE3
	(μg/mL)	Plate 1	Plate 2	Total	well no.	well no.	(%)
DMSO-1	0	76	74	150	192	42	94.9891
DMSO-2	0	79	76	155	192	37	102.911
Total	0	155	150	305	384	79	98.8247
2,6-DAT	125	75		75	96	21	94.9891
-S9 mix	250	75		75	96	21	94.9891
	500	81		81	96	15	116.019
	1000	77		77	96	19	101.244
	2000	79		79	96	17	108.196
MMS	2.5	66		66	96	30	72.6969

## Sheet: MF_Table4-5(24ｈ)
2,6-Diaminotoluene
Table 4 Count of mutant colonies
	Dose	Positive well no.
	(μg/mL)	Plate 1			Plate 2			Plate 3			Plate 4
		N	S	Total	N	S	Total	N	S	Total	N	S	Total
DMSO-1	0	6	23	29	2	15	17	3	15	18	0	19	19
DMSO-2	0	4	23	27	7	11	18	1	21	22	5	20	25
2,6-DAT	125	7	17	24	6	24	30
-S9 mix	250	10	32	42	13	25	38
	500	12	36	48	13	35	48
	1000	12	55	67	13	49	62
	2000	11	50	61	15	40	55
MMS	2.5	47	27	74	36	37	73
Table 5 Mutation frequency
	Dose	Positive well no.			Total	Negative	CE3	Mut. freq. (×10-6)
	(μg/mL)	N	S	Total	well no.	well no.		N-MF	S-MF	T-MF	%SG	T-MF average
DMSO-1	0	11	72	83	384	301	0.949891	0.764933	5.64455	6.40948	88.0656
DMSO-2	0	17	75	92	384	292	1.02911	1.1	5.55353	6.65353	83.4675
Total	0	28	147	175	768	593	0.988247	0.939531	5.60224	6.54177	85.638
2,6-DAT	125	13	41	54	192	138	0.949891	1.8452	6.84637	8.69157	78.7702
-S9 mix	250	23	57	80	192	112	0.949891	3.35819	10.8276	14.1857	76.327
	500	25	71	96	192	96	1.16019	3.00602	11.9301	14.9361	79.8742
	1000	25	104	129	192	63	1.01244	3.44468	24.0719	27.5166	87.4815
	2000	26	90	116	192	76	1.08196	3.36213	18.0518	21.414	84.2994
MMS	2.5	83	64	147	192	45	0.726969	19.4694	30.4238	49.8932	60.9778

[truncated: 2 more sheets: graph(RS)(24ｈ), graph(MF)(24ｈ)]
