# Supplementary material for: Weight of evidence approach using a TK gene mutation assay with human TK6 cells for follow-up of positive results in Ames tests: a collaborative study by MMS/JEMS
Source: Genes Environ. 2021 Mar 6;43:7. doi: 10.1186/s41021-021-00179-1 (PMC7937321; doi:10.1186/s41021-021-00179-1)
Supplement: Supplementary file 1 — Additional file 1. [file 41021_2021_179_MOESM1_ESM.zip › Additional file1(TableS1No4_TK assay template_CERI).xlsx]

## Sheet: Growth_Table1-3(Short-S9)
2,5-Diaminotoluene
Table 1 Cell growth during treatment & expression time
	Dose	Cell conc. (×105/mL) during treatment		Cell conc. (×105/mL) during expression						Daily cell growth
	(μg/mL)			Day 0	Day 1		Day 2		Day 3	Day 1	Day 2	Day 3	Day 1	RSG
		Before	After	Start	Before	After	Before	After	End				×2×3
DMSO-1	0	9.615	9.71	3.95	9	4	9.55	4	10	2.27848	2.3875	2.5	13.5997	-
DMSO-2	0		8.46	3.77	8.89	4	9.26	4	9.19	2.35809	2.315	2.2975	12.542	-
Mean			9.085										13.0708	1
2,5-diaminotoluene	2.5		9.38	3.93	7.47	4	7.93	4	10.3	1.90076	1.9825	2.575	9.70328	0.742361
-S9 mix	5		9.7	3.51	6.37	4	8.71	4	9.3	1.81481	2.1775	2.325	9.18784	0.702926
	7.5		9.42	3.68	4.25	4	10.7	4	8.81	1.15489	2.675	2.2025	6.80426	0.520568
	10		9.38	3.7	4.92	4	8.78	4	9.78	1.32973	2.195	2.445	7.13636	0.545975
	12.5		9.27	3.73	3.78	3.78	8.26	4	8.97	1.0134	2.18519	2.2425	4.96597	0.379927
	15		8.98	3.6	3.86	3.86	6.9	4	9.47	1.07222	1.78756	2.3675	4.53771	0.347163
	20		9.38	3.76	3.39	3.39	5.98	4	8.55	0.901596	1.76401	2.1375	3.39953	0.260085
	25		8.99	3.59	2.93	2.93	4.47	4	8.7	0.816156	1.5256	2.175	2.70815	0.20719
	30		9.43	3.53	2.95	2.95	4.37	4	8.9	0.835694	1.48136	2.225	2.75446	0.210733
	35		8.97	3.52	2.78	2.78	3.78	3.78	7.73	0.789773	1.35971	2.04497	2.19602	0.168009
MMS	3		9.62	3.45	7.27	4	7.19	4	7.24	2.10725	1.7975	1.81	6.85587	0.524517
		↑2回計って平均を取った
Table 2 Cell viability on Day 0
	Dose	Positive well no.			Total	Negative	CE0	Adjusted	RS0
	(μg/mL)	Plate 1	Plate 2	Total	well no.	well no.	(%)	CE0(%)	(%)
DMSO-1	0	80	80	160	192	32	111.985	113.091	-
DMSO-2	0	76	78	154	192	38	101.244	89.0824	-
Total	0	156	158	314	384	70	106.384	99.3583	100
2,5-diaminotoluene	2.5	73		73	96	23	89.3034	87.1207	87.6834
-S9 mix	5	67		67	96	29	74.8158	75.4772	75.9646
	7.5	55		55	96	41	53.1735	52.0951	52.4316
	10	50		50	96	46	45.9817	44.8578	45.1475
	12.5	41		41	96	55	34.8134	33.5643	33.7811
	15	39		39	96	57	32.5811	30.4293	30.6258
	20	27		27	96	69	20.6401	20.1356	20.2657
	25	26		26	96	70	19.7408	18.4576	18.5768
	30	23		23	96	73	17.118	16.7887	16.8971
	35	24		24	96	72	17.9801	16.774	16.8823
MMS	3	48		48	96	48	43.3217	43.3442	43.6242
Table 3 Cell viability on Day 3
	Dose	Positive well no.			Total	Negative	CE3
	(μg/mL)	Plate 1	Plate 2	Total	well no.	well no.	(%)
DMSO-1	0	71	74	145	192	47	87.9592
DMSO-2	0	74	69	143	192	49	85.3547
Total	0	145	143	288	384	96	86.6434
2,5-diaminotoluene	2.5	63		63	96	33	66.74
-S9 mix	5	74		74	96	22	92.0816
	7.5	71		71	96	25	84.092
	10	76		76	96	20	98.0385
	12.5	75		75	96	21	94.9891
	15	79		79	96	17	108.196
	20	74		74	96	22	92.0816
	25	77		77	96	19	101.244
	30	67		67	96	29	74.8158
	35	72		72	96	24	86.6434
MMS	3	71		71	96	25	84.092

## Sheet: MF_Table4-5(Short-S9)
2,5-Diaminotoluene
Table 4 Count of mutant colonies
	Dose	Positive well no.
	(μg/mL)	Plate 1			Plate 2			Plate 3			Plate 4
		N	S	Total	N	S	Total	N	S	Total	N	S	Total
DMSO-1	0	0	15	15	4	12	16	0	15	15	3	11	14
DMSO-2	0	1	12	13	3	18	21	6	14	20	1	14	15
2,5-diaminotoluene	2.5	6	18	24	3	19	22
-S9 mix	5	3	19	22	3	19	22
	7.5	5	22	27	8	16	24
	10	3	21	24	3	21	24
	12.5	2	28	30	7	17	24
	15	10	20	30	3	20	23
	20	3	23	26	2	22	24
	25	3	21	24	2	20	22
	30	4	24	28	12	20	32
	35	5	21	26	5	29	34
MMS	3	14	36	50	26	30	56
Table 5 Mutation frequency
	Dose	Positive well no.			Total	Negative	CE3	Mut. freq. (×10-6)
	(μg/mL)	N	S	Total	well no.	well no.		N-MF	S-MF	T-MF	%SG	T-MF average
DMSO-1	0	7	53	60	384	324	0.879592	0.522895	4.30602	4.82891	89.1716
DMSO-2	0	11	58	69	384	315	0.853547	0.851275	4.9501	5.80138	85.3263
Total	0	18	111	129	768	639	0.866434	0.684314	4.62149	5.30581	87.1025
2,5-diaminotoluene	2.5	9	37	46	192	146	0.6674	1.79837	8.46117	10.2595	82.4713
-S9 mix	5	6	38	44	192	148	0.920816	0.861972	6.20467	7.06664	87.8022
	7.5	13	38	51	192	141	0.84092	2.08431	7.09419	9.1785	77.2914
	10	6	42	48	192	144	0.980385	0.809598	6.52635	7.33595	88.964
	12.5	9	45	54	192	138	0.949891	1.26355	7.42802	8.69157	85.4624
	15	13	40	53	192	139	1.08196	1.61997	5.84384	7.46381	78.2957
	20	5	45	50	192	142	0.920816	0.716396	7.47385	8.19024	91.2531
	25	5	41	46	192	146	1.01244	0.651561	6.1115	6.76306	90.3659
	30	16	44	60	192	132	0.748158	2.90752	9.61302	12.5205	76.778
	35	10	50	60	192	132	0.866434	1.54336	9.26801	10.8114	85.7247
MMS	3	40	66	106	192	86	0.84092	6.94521	16.9318	23.8771	70.9126

## Sheet: graph(RS)(Short-S9)
-S9 mix
Dose (μg/mL)	2,5-diaminotoluene				Dose (μg/mL)	MMS
	RS					RS
0	100				3	43.6242
2.5	87.6834
5	75.9646
7.5	52.4316
10	45.1475
12.5	33.7811
15	30.6258
20	20.2657
25	18.5768
30	16.8971
35	16.8823

## Sheet: graph(MF)(Short-S9)
-S9 mix
Dose (μg/mL)	2,5-diaminotoluene				Dose (μg/mL)	MMS
	MF					MF
0	5.30581				3	23.8771
2.5	10.2595
5	7.06664
7.5	9.1785
10	7.33595
12.5	8.69157
15	7.46381
20	8.19024
25	6.76306
30	12.5205
35	10.8114

## Sheet: Growth_Table1-3(Short+S9)
2,5-Diaminotoluene
Table 1 Cell growth during treatment & expression time
	Dose	Cell conc. (×105/mL) during treatment		Cell conc. (×105/mL) during expression						Daily cell growth
	(μg/mL)			Day 0	Day 1		Day 2		Day 3	Day 1	Day 2	Day 3	Day 1	RSG
		Before	After	Start	Before	After	Before	After	End				×2×3
DMSO-1	0	9.295	9.63	3.85	8.93	4	10.2	4	10.1	2.31948	2.55	2.525	14.9346	-
DMSO-2	0		8.99	3.75	8.07	4	8.9	4	10.6	2.152	2.225	2.65	12.6887	-
Mean			9.31										13.8116	1
2,5-diaminotoluene	25		9.4	3.52	6.3	4	9.55	4	8.66	1.78977	2.3875	2.165	9.25122	0.669813
+S9 mix	50		9.49	3.81	5.13	4	9.9	4	9.45	1.34646	2.475	2.3625	7.87298	0.570025
	100		9.78	3.66	4.77	4	8.77	4	9.34	1.30328	2.1925	2.335	6.67212	0.483079
	200		8.13	3.37	3.12	3.12	3.79	3.79	6.86	0.925816	1.21474	1.81003	2.03561	0.147384
	400		8.13	3.18	1.88	1.88	1.4	1.4	2.07	0.591195	0.744681	1.47857	0.650943	0.04713
	600		8.39	3.4	1.36	1.36	0.772	0.772	0.609	0.4	0.567647	0.78886	0.179118	0.0129686
	800		7.59	3.08	1.17	1.17	0.497	0.497	0.338	0.37987	0.424786	0.68008	0.10974	0.00794549
	1000		6.66	3.24	1.56	1.56	0.773	0.773	0.522	0.481481	0.495513	0.675291	0.161111	0.0116649
	1100		7.59	3.08	1.73	1.73	0.843	0.843	0.667	0.561688	0.487283	0.791222	0.216558	0.0156794
	1220		7.51	3.08	1.75	1.75	1.03	1.03	0.758	0.568182	0.588571	0.735922	0.246104	0.0178186
CPA	2.5		9.38	3.82	4.98	4	7.36	4	8.33	1.30366	1.84	2.0825	4.99538	0.361679
		↑2回計って平均を取った
Table 2 Cell viability on Day 0
	Dose	Positive well no.			Total	Negative	CE0	Adjusted	RS0
	(μg/mL)	Plate 1	Plate 2	Total	well no.	well no.	(%)	CE0(%)	(%)
DMSO-1	0	71	82	153	192	39	99.6209	103.211	-
DMSO-2	0	78	72	150	192	42	94.9891	91.8722	-
Total	0	149	154	303	384	81	97.2621	87.7922	100
2,5-diaminotoluene	25	64		64	96	32	68.6633	69.4389	79.0946
+S9 mix	50	55		55	96	41	53.1735	54.289	61.8381
	100	56		56	96	40	54.7168	57.5718	65.5774
	200	17		17	96	79	12.1813	10.6545	12.1361
	400	7		7	96	89	4.73199	4.1389	4.71442
	600	0		0	96	96	0	0	0
	800	0		0	96	96	0	0	0
	1000	0		0	96	96	0	0	0
	1100	0		0	96	96	0	0	0
	1220	0		0	96	96	0	0	0
CPA	2.5	48		48	96	48	43.3217	43.7179	49.797
Table 3 Cell viability on Day 3
	Dose	Positive well no.			Total	Negative	CE3
	(μg/mL)	Plate 1	Plate 2	Total	well no.	well no.	(%)
DMSO-1	0	68	68	136	192	56	77.009
DMSO-2	0	64	78	142	192	50	84.092
Total	0	132	146	278	384	106	80.4502
2,5-diaminotoluene	25	76		76	96	20	98.0385
+S9 mix	50	74		74	96	22	92.0816
	100	63		63	96	33	66.74
	200	65		65	96	31	70.6476
	400	53		53	96	43	50.1968
	600	n.s.
	800	n.s.
	1000	n.s.
	1100	n.s.
	1220	n.s.
CPA	2.5	60		60	96	36	61.3018
n.s.: no seeding

## Sheet: MF_Table4-5(Short+S9)
2,5-Diaminotoluene
Table 4 Count of mutant colonies
	Dose	Positive well no.
	(μg/mL)	Plate 1			Plate 2			Plate 3			Plate 4
		N	S	Total	N	S	Total	N	S	Total	N	S	Total
DMSO-1	0	6	18	24	6	14	20	1	17	18	3	16	19
DMSO-2	0	3	18	21	4	16	20	8	18	26	3	23	26
2,5-diaminotoluene	25	6	17	23	7	15	22
+S9 mix	50	3	21	24	1	24	25
	100	8	10	18	0	20	20
	200	5	27	32	5	21	26
	400	0	0	0	0	0	0
	600			n.s.			n.s.
	800			n.s.			n.s.
	1000			n.s.			n.s.
	1100			n.s.			n.s.
	1220			n.s.			n.s.
CPA	2.5	12	43	55	14	37	51
n.s.: no seeding
Table 5 Mutation frequency
	Dose	Positive well no.			Total	Negative	CE3	Mut. freq. (×10-6)
	(μg/mL)	N	S	Total	well no.	well no.		N-MF	S-MF	T-MF	%SG	T-MF average
DMSO-1	0	16	65	81	384	303	0.77009	1.38164	6.30933	7.69098	82.0355
DMSO-2	0	18	75	93	384	291	0.84092	1.42728	6.81724	8.24452	82.6881
Total	0	34	140	174	768	594	0.804502	1.4071	6.57642	7.98352	82.3749
2,5-diaminotoluene	25	13	32	45	192	147	0.980385	1.78781	5.02234	6.81015	73.7479
+S9 mix	50	4	45	49	192	143	0.920816	0.571596	7.42812	7.99972	92.8548
	100	8	30	38	192	154	0.6674	1.59423	6.66703	8.26126	80.7023
	200	10	48	58	192	134	0.706476	1.8928	10.8343	12.7271	85.1278
	400	0	0	0	192	192	0.501968	0	0	0	-
	600
	800
	1000
	1100
	1220
CPA	2.5	26	80	106	192	86	0.613018	5.93406	26.8198	32.7538	81.8828

## Sheet: graph(RS)(Short+S9)
+S9 mix
Dose (μg/mL)	2,5-diaminotoluene				Dose (μg/mL)	CPA
	RS					RS
0	100				2.5	49.797
25	79.0946
50	61.8381
100	65.5774
200	12.1361
400	4.71442
600	0
800	0
1000	0
1100	0
1220	0

## Sheet: graph(MF)(Short+S9)
+S9 mix
Dose (μg/mL)	2,5-diaminotoluene				Dose (μg/mL)	CPA
	MF					MF
0	7.98352				2.5	32.7538
25	6.81015
50	7.99972
100	8.26126
200	12.7271
400	0
600	0
800	0
1000	0
1100	0
1220	0

## Sheet: Growth_Table1-3(24h)
2,5-Diaminotoluene
Table 1 Cell growth during treatment & expression time
	Dose	Cell conc. (×105/mL) during treatment		Cell conc. (×105/mL) during expression						Daily cell growth
	(μg/mL)			Day 0	Day 1		Day 2		Day 3	Day 1	Day 2	Day 3	Day 1	RSG
		Before	After	Start	Before	After	Before	After	End				×2×3
DMSO-1	0	3.775	9.17	4	8.6	4	10.1	4	10	2.15	2.525	2.5	13.5719	-
DMSO-2	0		9.04	4	8.73	4	9.63	4	9.44	2.1825	2.4075	2.36	12.4003	-
Mean			9.105										12.9861	1
2,5-diaminotoluene	1		8.8	4	8.41	4	9.81	4	9.53	2.1025	2.4525	2.3825	12.2851	0.946018
24	2		8.26	4	8.48	4	9.96	4	9.91	2.12	2.49	2.4775	13.0782	1.00709
	4		7.38	4	7.32	4	9.6	4	9.29	1.83	2.4	2.3225	10.2004	0.785488
	6		4.13	4	8.82	4	9.45	4	9.52	2.205	2.3625	2.38	12.3982	0.954726
	8		4.37	4	6.44	4	9.5	4	9.93	1.61	2.375	2.4825	9.49246	0.730971
	10		3.08	3.08	4.6	4	8.81	4	9.48	1.49351	2.2025	2.37	7.79599	0.600334
	12		2.44	2.44	3.2	3.2	7.17	4	9.88	1.31148	2.24062	2.47	7.25816	0.558918
MMS	2.5		6.66	4	4.73	4	4.03	4.03	4.87	1.1825	1.0075	1.20844	1.43969	0.110864
		↑2回計って平均を取った
Table 2 Cell viability on Day 0
	Dose	Positive well no.			Total	Negative	CE0	Adjusted	RS0
	(μg/mL)	Plate 1	Plate 2	Total	well no.	well no.	(%)	CE0(%)	(%)
DMSO-1	0	75	78	153	192	39	99.6209	241.993	-
DMSO-2	0	71	68	139	192	53	80.4502	192.654	-
Total	0	146	146	292	384	92	89.3034	215.393	100
2,5-diaminotoluene	1	73		73	96	23	89.3034	208.177	96.6502
24	2	73		73	96	23	89.3034	195.403	90.7194
	4	75		75	96	21	94.9891	185.701	86.2149
	6	79		79	96	17	108.196	118.371	54.9558
	8	72		72	96	24	86.6434	100.3	46.566
	10	55		55	96	41	53.1735	43.3839	20.1418
	12	54		54	96	42	51.6674	33.3956	15.5045
MMS	2.5	7		7	96	89	4.73199	8.34836	3.87588
Table 3 Cell viability on Day 3
	Dose	Positive well no.			Total	Negative	CE3
	(μg/mL)	Plate 1	Plate 2	Total	well no.	well no.	(%)
DMSO-1	0	82	74	156	192	36	104.624
DMSO-2	0	78	68	146	192	46	89.3034
Total	0	160	142	302	384	82	96.4952
2,5-diaminotoluene	1	75		75	96	21	94.9891
24	2	78		78	96	18	104.624
	4	72		72	96	24	86.6434
	6	78		78	96	18	104.624
	8	80		80	96	16	111.985
	10	73		73	96	23	89.3034
	12	78		78	96	18	104.624
MMS	2.5	43		43	96	53	37.1285

## Sheet: MF_Table4-5(24h)
2,5-Diaminotoluene
Table 4 Count of mutant colonies
	Dose	Positive well no.
	(μg/mL)	Plate 1			Plate 2			Plate 3			Plate 4
		N	S	Total	N	S	Total	N	S	Total	N	S	Total
DMSO-1	0	24	14	38	19	15	34	21	14	35	26	15	41
DMSO-2	0	25	8	33	21	13	34	25	13	38	29	12	41
2,5-diaminotoluene	1	28	11	39	22	14	36
24	2	18	24	42	15	25	40
	4	19	22	41	28	22	50
	6	26	15	41	26	15	41
	8	23	22	45	32	16	48
	10	24	18	42	25	15	40
	12	22	24	46	30	30	60
MMS	2.5	38	41	79	40	41	81
Table 5 Mutation frequency
	Dose	Positive well no.			Total	Negative	CE3	Mut. freq. (×10-6)
	(μg/mL)	N	S	Total	well no.	well no.		N-MF	S-MF	T-MF	%SG	T-MF average
DMSO-1	0	90	58	148	384	236	1.04624	6.38152	5.25092	11.6324	45.1403
DMSO-2	0	100	46	146	384	238	0.893034	8.44504	4.94672	13.3918	36.9385
Total	0	190	104	294	768	474	0.964952	7.36347	5.13928	12.5028	41.1052
2,5-diaminotoluene	1	50	25	75	192	117	0.949891	7.93955	5.09672	13.0363	39.0965
24	2	33	49	82	192	110	1.04624	4.50642	8.80356	13.31	66.1425
	4	47	44	91	192	101	0.866434	8.10107	10.434	18.535	56.2932
	6	52	30	82	192	110	1.04624	7.54737	5.76262	13.31	43.2954
	8	55	38	93	192	99	1.11985	7.53482	7.25234	14.7872	49.0448
	10	49	33	82	192	110	0.893034	8.24859	7.34475	15.5933	47.1018
	12	52	54	106	192	86	1.04624	7.54737	11.644	19.1914	60.6731
MMS	2.5	78	82	160	192	32	0.371285	35.1008	85.5449	120.646	70.9059

[truncated: 2 more sheets: graph(RS)(24h), graph(MF)(24h)]
