# Supplementary material for: Weight of evidence approach using a TK gene mutation assay with human TK6 cells for follow-up of positive results in Ames tests: a collaborative study by MMS/JEMS
Source: Genes Environ. 2021 Mar 6;43:7. doi: 10.1186/s41021-021-00179-1 (PMC7937321; doi:10.1186/s41021-021-00179-1)
Supplement: Supplementary file 1 — Additional file 1. [file 41021_2021_179_MOESM1_ESM.zip › Additional file1(TableS1No5_TK assay template_Astellas).xlsx]

## Sheet: Growth_Table1-3(Short-S9)
HC Blue No. 2
Table 1 Cell growth during treatment & expression time
	Dose	Cell conc. (×105/mL) during treatment		Cell conc. (×105/mL) during expression						Daily cell growth
	(μg/mL)			Day 0	Day 1		Day 2		Day 3	Day 1	Day 2	Day 3	Day 1	RSG
		Before	After	Start	Before	After	Before	After	End				×2×3
DMSO-1	0	10	10.6	4	11.2075	3.4	10.3	3.8	10.9	2.80189	3.02941	2.86842	24.3474	-
DMSO-2	0		12	4	10.4	4	12.9	3	9.9	2.6	3.225	3.3	27.6705	-
Mean	0		11.3										26.0089	1
HC blue no2	62.5		10.7	4	10.6168	4.3	12.6	3.5	10.6	2.65421	2.93023	3.02857	23.5545	0.905633
-S9 mix	125		10.7	4	10.3925	4.2	12.2	3.8	11	2.59813	2.90476	2.89474	21.8464	0.839959
	250		10.7	4	12.2991	2.8	8.2	3.9	12.4	3.07477	2.92857	3.17949	28.6302	1.10079
	500		10.6	4	11.5849	3.2	9	2.6	9.7	2.89623	2.8125	3.73077	30.3895	1.16843
	1000		10.8	4	9.59259	3	8.3	3.4	9.9	2.39815	2.76667	2.91176	19.3192	0.742791
	2000		10.2	4	7.60784	3	8.1	3.1	10.7	1.90196	2.7	3.45161	17.725	0.681499
MMS	3		11.7	4	9.40171	3.6	9.5	3.5	8.3	2.35043	2.63889	2.37143	14.7088	0.56553
Table 2 Cell viability on Day 0
	Dose	Positive well no.			Total	Negative	CE0	Adjusted	RS0
	(μg/mL)	Plate 1	Plate 2	Total	well no.	well no.	(%)	CE0(%)	(%)
DMSO-1	0	70		70	96	26	81.6407	86.5392	-
DMSO-2	0	66		66	96	30	72.6969	87.2363	-
Total	0	136	0	136	192	56	77.009	87.0201	100
HC blue no2	62.5	68		68	96	28	77.009	82.3996	94.6903
-S9 mix	125	64		64	96	32	68.6633	73.4697	84.4284
	250	74		74	96	22	92.0816	98.5273	113.224
	500	74		74	96	22	92.0816	97.6065	112.165
	1000	74		74	96	22	92.0816	99.4481	114.282
	2000	74		74	96	22	92.0816	93.9232	107.933
MMS	3	39		39	96	57	32.5811	38.1198	43.8058
Table 3 Cell viability on Day 3
	Dose	Positive well no.			Total	Negative	CE3
	(μg/mL)	Plate 1	Plate 2	Total	well no.	well no.	(%)
DMSO-1	0	77		77	96	19	101.244
DMSO-2	0	81		81	96	15	116.019
Total	0	158	0	158	192	34	108.196
HC blue no2	62.5	83		83	96	13	124.962
-S9 mix	125	78		78	96	18	104.624
	250	79		79	96	17	108.196
	500	75		75	96	21	94.9891
	1000	79		79	96	17	108.196
	2000	73		73	96	23	89.3034
MMS	3	77		77	96	19	101.244

## Sheet: MF_Table4-5(Short-S9)
HC Blue No. 2
Table 4 Count of mutant colonies
	Dose	Positive well no.
	(μg/mL)	Plate 1			Plate 2			Plate 3			Plate 4
		N	S	Total	N	S	Total	N	S	Total	N	S	Total
DMSO-1	0	5	10	15	6	6	12			0			0
DMSO-2	0	3	5	8	5	6	11			0			0
HC blue no2	62.5	8	1	9	6	3	9
-S9 mix	125	2	3	5	4	3	7
	250	4	5	9	5	7	12
	500	8	9	17	5	6	11
	1000	11	2	13	7	4	11
	2000	5	8	13	7	4	11
MMS	3	32	13	45	42	10	52
Table 5 Mutation frequency
	Dose	Positive well no.			Total	Negative	CE3	Mut. freq. (×10-6)
	(μg/mL)	N	S	Total	well no.	well no.		N-MF	S-MF	T-MF	%SG	T-MF average
DMSO-1	0	11	16	27	192	165	1.01244	1.45683	2.28535	3.74218	61.07
DMSO-2	0	8	11	19	192	173	1.16019	0.917086	1.32832	2.24541	59.1573
Total	0	19	27	46	384	338	1.08196	1.17253	1.77575	2.94828	60.23
HC blue no2	62.5	14	4	18	192	174	1.24962	1.51469	0.454702	1.96939	23.0884
-S9 mix	125	6	6	12	192	180	1.04624	0.758641	0.783519	1.54216	50.8066
	250	9	12	21	192	171	1.08196	1.10931	1.56712	2.67644	58.5526
	500	13	15	28	192	164	0.949891	1.8452	2.30341	4.14861	55.5224
	1000	18	6	24	192	168	1.08196	2.27458	0.810828	3.08541	26.2795
	2000	12	12	24	192	168	0.893034	1.80672	1.93142	3.73814	51.6679
MMS	3	74	23	97	192	95	1.01244	12.0207	5.35358	17.3743	30.8133

## Sheet: graph(RS)(Short-S9)
-S9 mix
Dose (μg/mL)	HC blue no2				Dose (μg/mL)	MMS
	RS					RS
0	100				3	43.8058
62.5	94.6903
125	84.4284
250	113.224
500	112.165
1000	114.282
2000	107.933

## Sheet: graph(MF)(Short-S9)
-S9 mix
Dose (μg/mL)	HC blue no2				Dose (μg/mL)	MMS
	MF					MF
0	2.94828				3	17.3743
62.5	1.96939
125	1.54216
250	2.67644
500	4.14861
1000	3.08541
2000	3.73814

## Sheet: Growth_Table1-3(Short+S9)
HC Blue No. 2
Table 1 Cell growth during treatment & expression time
	Dose	Cell conc. (×105/mL) during treatment		Cell conc. (×105/mL) during expression						Daily cell growth
	(μg/mL)			Day 0	Day 1		Day 2		Day 3	Day 1	Day 2	Day 3	Day 1	RSG
		Before	After	Start	Before	After	Before	After	End				×2×3
DMSO-1	0	10	12.2	4	8.88525	3.3	9.1	2.4	10.1	2.22131	2.75758	4.20833	25.7779	-
DMSO-2	0		11.3	4	9.9115	2.8	7.6	2.3	9.7	2.47788	2.71429	4.21739	28.3648	-
Mean			11.75										27.0713	1
HC blue no2	62.5		11.2	4	9.5	2.9	7.5	2.5	11.2	2.375	2.58621	4.48	27.5172	1.01647
+S9 mix	125		11	4	7.89091	3	8.4	2.4	10.6	1.97273	2.8	4.41667	24.3961	0.901178
	250		11.9	4	9.41176	3.1	8.1	2.6	11.5	2.35294	2.6129	4.42308	27.1931	1.0045
	500		10.2	4	10.7843	2.6	7.7	2.9	11.3	2.69608	2.96154	3.89655	31.1122	1.14927
	1000		11.6	4	8.2069	2.9	7.9	2.6	9.7	2.05172	2.72414	3.73077	20.8519	0.77026
	2000		10.7	4	8.78505	2.8	7.8	2.7	11.5	2.19626	2.78571	4.25926	26.0588	0.962599
CPA	10		10.9	4	3.70642	3.7	3.5	3.5	6.8	0.926606	0.945946	1.94286	1.70295	0.0629061
Table 2 Cell viability on Day 0
	Dose	Positive well no.			Total	Negative	CE0	Adjusted	RS0
	(μg/mL)	Plate 1	Plate 2	Total	well no.	well no.	(%)	CE0(%)	(%)
DMSO-1	0	74		74	96	22	92.0816	112.34	-
DMSO-2	0	65		65	96	31	70.6476	79.8317	-
Total	0	139	0	139	192	53	80.4502	94.529	100
HC blue no2	62.5	70		70	96	26	81.6407	91.4376	96.7297
+S9 mix	125	60		60	96	36	61.3018	67.432	71.3347
	250	67		67	96	29	74.8158	89.0308	94.1835
	500	69		69	96	27	79.282	80.8676	85.5479
	1000	59		59	96	37	59.5894	69.1237	73.1243
	2000	56		56	96	40	54.7168	58.547	61.9355
CPA	10	15		15	96	81	10.6187	11.5744	12.2443
Table 3 Cell viability on Day 3
	Dose	Positive well no.			Total	Negative	CE3
	(μg/mL)	Plate 1	Plate 2	Total	well no.	well no.	(%)
DMSO-1	0	71		71	96	25	84.092
DMSO-2	0	80		80	96	16	111.985
Total	0	151	0	151	192	41	96.4952
HC blue no2	62.5	74		74	96	22	92.0816
+S9 mix	125	73		73	96	23	89.3034
	250	78		78	96	18	104.624
	500	74		74	96	22	92.0816
	1000	79		79	96	17	108.196
	2000	78		78	96	18	104.624
CPA	10	64		64	96	32	68.6633

## Sheet: MF_Table4-5(Short+S9)
HC Blue No. 2
Table 4 Count of mutant colonies
	Dose	Positive well no.
	(μg/mL)	Plate 1			Plate 2			Plate 3			Plate 4
		N	S	Total	N	S	Total	N	S	Total	N	S	Total
DMSO-1	0	10	2	12	8	4	12			0			0
DMSO-2	0	4	3	7	9	1	10			0			0
HC blue no2	62.5	2	1	3	3	4	7
+S9 mix	125	3	8	11	2	5	7
	250	10	2	12	8	3	11
	500	6	4	10	7	5	12
	1000	10	4	14	12	4	16
	2000	3	5	8	7	4	11
CPA	10	24	15	39	22	21	43
n.s.: no seeding
Table 5 Mutation frequency
	Dose	Positive well no.			Total	Negative	CE3	Mut. freq. (×10-6)
	(μg/mL)	N	S	Total	well no.	well no.		N-MF	S-MF	T-MF	%SG	T-MF average
DMSO-1	0	18	6	24	192	168	0.84092	2.92656	1.04324	3.9698	26.2795
DMSO-2	0	13	4	17	192	175	1.11985	1.56516	0.504528	2.06968	24.3771
Total	0	31	10	41	384	343	0.964952	2.18079	0.744535	2.92533	25.4513
HC blue no2	62.5	5	5	10	192	182	0.920816	0.716396	0.735813	1.45221	50.6685
+S9 mix	125	5	13	18	192	174	0.893034	0.738683	2.01709	2.75578	73.1951
	250	18	5	23	192	169	1.04624	2.35225	0.696702	3.04895	22.8506
	500	13	9	22	192	170	0.920816	1.90346	1.40059	3.30405	42.39
	1000	22	8	30	192	162	1.08196	2.81196	1.11377	3.92573	28.371
	2000	10	9	19	192	173	1.04624	1.27812	1.21185	2.48997	48.6691
CPA	10	46	36	82	192	110	0.686633	9.97217	10.3085	20.2807	50.8292

## Sheet: graph(RS)(Short+S9)
+S9 mix
Dose (μg/mL)	HC blue no2				Dose (μg/mL)	CPA
	RS					RS
0	100				10	12.2443
62.5	96.7297
125	71.3347
250	94.1835
500	85.5479
1000	73.1243
2000	61.9355

## Sheet: graph(MF)(Short+S9)
+S9 mix
Dose (μg/mL)	HC blue no2				Dose (μg/mL)	CPA
	MF					MF
0	2.92533				10	20.2807
62.5	1.45221
125	2.75578
250	3.04895
500	3.30405
1000	3.92573
2000	2.48997

## Sheet: Growth_Table1-3(24ｈ)
HC Blue No. 2
Table 1 Cell growth during treatment & expression time
	Dose	Cell conc. (×105/mL) during treatment		Cell conc. (×105/mL) during expression						Daily cell growth
	(μg/mL)			Day 0	Day 1		Day 2		Day 3	Day 1	Day 2	Day 3	Day 1	RSG
		Before	After	Start	Before	After	Before	After	End				×2×3
DMSO-1	0	4	14.1	4	12.1135	2.7	9	2.8	9.6	3.02837	3.33333	3.42857	34.6099	-
DMSO-2	0		13.5	4	11.2889	2.5	8.7	3.5	10.2	2.82222	3.48	2.91429	28.6222	-
Mean			13.8										31.6161	1
HC blue no2	60		12.2	4	13.0164	3	8.4	3.3	9.9	3.2541	2.8	3	27.3344	0.864574
-S9 mix	90		12.7	4	11.2126	2.8	8.5	3.2	9.1	2.80315	3.03571	2.84375	24.1991	0.765404
	120		10.9	4	8.99083	3.2	9.4	3.5	8.8	2.24771	2.9375	2.51429	16.6009	0.525079
	160		10.2	4	6.90196	2.8	6.5	4.3	11.2	1.72549	2.32143	2.60465	10.4332	0.329997
	200		7.7	4	4.88312	2.5	5.3	3.8	11.2	1.22078	2.12	2.94737	7.62794	0.241268
	220		6.8	4	3.41176	3.4	5.5	4.2	10.2	0.852941	1.61765	2.42857	3.35084	0.105985
	240		6	4	1.33333	1.3	2.4	1.9	5.4	0.333333	1.84615	2.84211	1.74899	0.0553196
MMS	1.5		9.1	4	11.2088	3	6.6	4.6	11.6	2.8022	2.2	2.52174	15.5461	0.491716
Table 2 Cell viability on Day 0
	Dose	Positive well no.			Total	Negative	CE0	Adjusted	RS0
	(μg/mL)	Plate 1	Plate 2	Total	well no.	well no.	(%)	CE0(%)	(%)
DMSO-1	0	67		67	96	29	74.8158	263.726	-
DMSO-2	0	69		69	96	27	79.282	267.577	-
Total	0	136	0	136	192	56	77.009	265.681	100
HC blue no2	60	80		80	96	16	111.985	341.554	128.558
-S9 mix	90	70		70	96	26	81.6407	259.209	97.5641
	120	68		68	96	28	77.009	209.849	78.9855
	160	60		60	96	36	61.3018	156.32	58.8374
	200	53		53	96	43	50.1968	96.6288	36.3702
	220	35		35	96	61	28.3421	48.1816	18.1352
	240	21		21	96	75	15.4288	23.1431	8.71087
MMS	1.5	50		50	96	46	45.9817	104.608	39.3737
Table 3 Cell viability on Day 3
	Dose	Positive well no.			Total	Negative	CE3
	(μg/mL)	Plate 1	Plate 2	Total	well no.	well no.	(%)
DMSO-1	0	75		75	96	21	94.9891
DMSO-2	0	78		78	96	18	104.624
Total	0	153	0	153	192	39	99.6209
HC blue no2	60	81		81	96	15	116.019
-S9 mix	90	83		83	96	13	124.962
	120	72		72	96	24	86.6434
	160	76		76	96	20	98.0385
	200	80		80	96	16	111.985
	220	77		77	96	19	101.244
	240	64		64	96	32	68.6633
MMS	1.5	70		70	96	26	81.6407

## Sheet: MF_Table4-5(24ｈ)
HC Blue No. 2
Table 4 Count of mutant colonies
	Dose	Positive well no.
	(μg/mL)	Plate 1			Plate 2			Plate 3			Plate 4
		N	S	Total	N	S	Total	N	S	Total	N	S	Total
DMSO-1	0	1	5	6	3	6	9			0			0
DMSO-2	0	2	7	9	3	6	9			0			0
HC blue no2	60	8	4	12	5	7	12
-S9 mix	90	3	8	11	2	6	8
	120	2	12	14	2	18	20
	160	5	10	15	7	7	14
	200	13	10	23	16	13	29
	220	19	11	30	17	21	38
	240			0			0
MMS	1.5	37	7	44	23	19	42
Table 5 Mutation frequency
	Dose	Positive well no.			Total	Negative	CE3	Mut. freq. (×10-6)
	(μg/mL)	N	S	Total	well no.	well no.		N-MF	S-MF	T-MF	%SG	T-MF average
DMSO-1	0	4	11	15	192	177	0.949891	0.554101	1.58682	2.14092	74.1186
DMSO-2	0	5	13	18	192	174	1.04624	0.630517	1.72173	2.35225	73.1951
Total	0	9	24	33	384	351	0.996209	0.59517	1.65979	2.25496	73.6062
HC blue no2	60	13	11	24	192	168	1.16019	1.51074	1.36663	2.87737	47.4958
-S9 mix	90	5	14	19	192	173	1.24962	0.527894	1.55681	2.0847	74.6777
	120	4	30	34	192	158	0.866434	0.607473	5.01616	5.62364	89.1979
	160	12	17	29	192	163	0.980385	1.64574	2.52979	4.17553	60.586
	200	29	23	52	192	140	1.11985	3.65552	3.39572	7.05124	48.1578
	220	36	32	68	192	124	1.01244	5.12719	5.66882	10.796	52.5085
	240	0	0	0	192	192	0.686633	0	0	0	#DIV/0!
MMS	1.5	60	26	86	192	106	0.816407	11.4739	6.71732	18.1912	36.9263

[truncated: 2 more sheets: graph(RS)(24ｈ), graph(MF)(24ｈ)]
