# Supplementary material for: Weight of evidence approach using a TK gene mutation assay with human TK6 cells for follow-up of positive results in Ames tests: a collaborative study by MMS/JEMS
Source: Genes Environ. 2021 Mar 6;43:7. doi: 10.1186/s41021-021-00179-1 (PMC7937321; doi:10.1186/s41021-021-00179-1)
Supplement: Supplementary file 1 — Additional file 1. [file 41021_2021_179_MOESM1_ESM.zip › Additional file1(TableS1No6_TK assay template_BOZO).xlsx]

## Sheet: Growth_Table1-3(Short-S9)
8-Hydroxyquinoline
Table 1 Cell growth during treatment & expression time
	Dose	Cell conc. (×105/mL) during treatment		Cell conc. (×105/mL) during expression						Daily cell growth
	(μg/mL)			Day 0	Day 1		Day 2		Day 3	Day 1	Day 2	Day 3	Day 1	RSG
		Before	After	Start	Before	After	Before	After	End				×2×3
DMSO-1	0	9	13.8	4.31	12.9	4	9.55	4	10	2.99304	2.3875	2.5	17.8647	-
DMSO-2	0		12.9	4.2	11.5	4	9.1	4	9.7	2.7381	2.275	2.425	15.1057	-
Mean			13.35										16.4852	1
	13.1687		13.1	4.12	10.4	4	10.4	4	9.87	2.52427	2.6	2.4675	16.1945	0.982363
-S9 mix	19.7531		13.9	4.6	11.4	4	9.71	4	10.5	2.47826	2.4275	2.625	15.7919	0.957946
	29.6296		13	4.43	10	4	9.87	4	9.5	2.25734	2.4675	2.375	13.2287	0.802458
	44.4444		14.8	4.67	9.24	4	10	4	9.75	1.97859	2.5	2.4375	12.057	0.731383
	66.6667		13.8	4.17	8.05	4	10.1	4	10.4	1.93046	2.525	2.6	12.6734	0.768776
	100		6.7	3.4	4.2	4	7.5	4	7.4	1.23529	1.875	1.85	4.28493	0.259925
MMS	3		14.8	4	9.87	4	8.05	4	8.42	2.4675	2.0125	2.105	10.4531	0.634089
Table 2 Cell viability on Day 0
	Dose	Positive well no.			Total	Negative	CE0	Adjusted	RS0
	(μg/mL)	Plate 1	Plate 2	Total	well no.	well no.	(%)	CE0(%)	(%)
DMSO-1	0	71	64	135	192	57	75.9028	116.384	-
DMSO-2	0	66	68	134	192	58	74.8158	107.236	-
Total	0	137	132	269	384	115	75.3569	111.779	100
	13.1687	68		68	96	28	77.009	112.091	100.279
-S9 mix	19.7531	70		70	96	26	81.6407	126.09	112.802
	29.6296	68		68	96	28	77.009	111.235	99.5131
	44.4444	63		63	96	33	66.74	109.75	98.1847
	66.6667	45		45	96	51	39.5327	60.6167	54.2289
	100	35		35	96	61	28.3421	21.0992	18.8757
MMS	3	29		29	96	67	22.4785	36.9646	33.0692
Table 3 Cell viability on Day 3
	Dose	Positive well no.			Total	Negative	CE3
	(μg/mL)	Plate 1	Plate 2	Total	well no.	well no.	(%)
DMSO-1	0	72	72	144	192	48	86.6434
DMSO-2	0	71	65	136	192	56	77.009
Total	0	143	137	280	384	104	81.6407
	13.1687	68		68	96	28	77.009
-S9 mix	19.7531	70		70	96	26	81.6407
	29.6296	74		74	96	22	92.0816
	44.4444	68		68	96	28	77.009
	66.6667	70		70	96	26	81.6407
	100	69		69	96	27	79.282
MMS	3	41		41	96	55	34.8134

## Sheet: MF_Table4-5(Short-S9)
8-Hydroxyquinoline
Table 4 Count of mutant colonies
	Dose	Positive well no.
	(μg/mL)	Plate 1			Plate 2			Plate 3			Plate 4
		N	S	Total	N	S	Total	N	S	Total	N	S	Total
DMSO-1	0	7	8	15	9	4	13	8	8	16	9	5	14
DMSO-2	0	9	4	13	6	5	11	6	5	11	7	6	13
	13.1687	6	7	13	5	9	14
-S9 mix	19.7531	9	6	15	6	8	14
	29.6296	7	4	11	9	4	13
	44.4444	5	6	11	4	7	11
	66.6667	6	10	16	2	6	8
	100	5	7	12	4	5	9
MMS	3	26	5	31	18	5	23
Table 5 Mutation frequency
	Dose	Positive well no.			Total	Negative	CE3	Mut. freq. (×10-6)
	(μg/mL)	N	S	Total	well no.	well no.		N-MF	S-MF	T-MF	%SG	T-MF average
DMSO-1	0	33	25	58	384	326	0.866434	2.59271	2.13198	4.72469	45.1243
DMSO-2	0	28	20	48	384	336	0.77009	2.45789	1.87704	4.33493	43.3004
Total	0	61	45	106	768	662	0.816407	2.53425	2.01386	4.5481	44.2791
	13.1687	11	16	27	192	165	0.77009	1.91531	3.00457	4.91988	61.07
-S9 mix	19.7531	15	14	29	192	163	0.816407	2.49096	2.52324	5.0142	50.3218
	29.6296	16	8	24	192	168	0.920816	2.36234	1.26301	3.62535	34.8383
	44.4444	9	13	22	192	170	0.77009	1.55856	2.39218	3.95074	60.5502
	66.6667	8	16	24	192	168	0.816407	1.30326	2.78574	4.08899	68.1276
	100	9	12	21	192	171	0.79282	1.51388	2.13865	3.65253	58.5526
MMS	3	44	10	54	192	138	0.348134	18.6913	5.02382	23.7151	21.1841

## Sheet: graph(RS)(Short-S9)
-S9 mix
Dose (μg/mL)	0				Dose (μg/mL)	MMS
	RS					RS
0	100				3	33.0692
13.1687	100.279
19.7531	112.802
29.6296	99.5131
44.4444	98.1847
66.6667	54.2289
100	18.8757

## Sheet: graph(MF)(Short-S9)
-S9 mix
Dose (μg/mL)	0				Dose (μg/mL)	MMS
	MF					MF
0	4.5481				3	23.7151
13.1687	4.91988
19.7531	5.0142
29.6296	3.62535
44.4444	3.95074
66.6667	4.08899
100	3.65253

## Sheet: Growth_Table1-3(Short+S9)
8-Hydroxyquinoline
Table 1 Cell growth during treatment & expression time
	Dose	Cell conc. (×105/mL) during treatment		Cell conc. (×105/mL) during expression						Daily cell growth
	(μg/mL)			Day 0	Day 1		Day 2		Day 3	Day 1	Day 2	Day 3	Day 1	RSG
		Before	After	Start	Before	After	Before	After	End				×2×3
DMSO-1	0	10.3	9.3	4.4	8	4	8.9	4	8	1.81818	2.225	2	8.09091	-
DMSO-2	0		9.7	4.3	7.7	4	8.5	4	8.3	1.7907	2.125	2.075	7.89586	-
Mean			9.5										7.99338	1
	0.0195312		9.4	4	7.8	4	8.7	4	9	1.95	2.175	2.25	9.54281	1.19384
+S9 mix	0.0390625		11.5	3.5	7.5	4	8.9	4	7.4	2.14286	2.225	1.85	8.82054	1.10348
	0.078125		9.8	4.5	8.4	4	10	4	6.7	1.86667	2.5	1.675	7.81667	0.977892
	0.15625		9.8	4.2	7.2	4	10	4	7.4	1.71429	2.5	1.85	7.92857	0.991892
	0.3125		10.2	4	8	4	7.7	4	9.5	2	1.925	2.375	9.14375	1.14391
	0.625		8.8	4.5	8.9	4	9	4	7.9	1.97778	2.25	1.975	8.78875	1.0995
	1.25		9.8	4	7.9	4	8.7	4	8.3	1.975	2.175	2.075	8.91342	1.1151
	2.5		9.6	3.2	7.9	4	7.8	4	8.6	2.46875	1.95	2.15	10.3502	1.29485
	5		9.9	4	7.3	4	8.3	4	9.4	1.825	2.075	2.35	8.89916	1.11332
	10		8.2	3.4	5.3	4	5.1	4	9.4	1.55882	1.275	2.35	4.67062	0.584311
CP	2.5		8.4	3.9	4.8	4	5.1	4	8.6	1.23077	1.275	2.15	3.37385	0.42208
Table 2 Cell viability on Day 0
	Dose	Positive well no.			Total	Negative	CE0	Adjusted	RS0
	(μg/mL)	Plate 1	Plate 2	Total	well no.	well no.	(%)	CE0(%)	(%)
DMSO-1	0	76	80	156	192	36	104.624	94.4659	-
DMSO-2	0	74	77	151	192	41	96.4952	90.8741	-
Total	0	150	157	307	384	77	100.427	92.6271	100
	0.0195312	73		73	96	23	89.3034	81.5002	87.9873
+S9 mix	0.0390625	74		74	96	22	92.0816	102.81	110.993
	0.078125	71		71	96	25	84.092	80.0099	86.3784
	0.15625	75		75	96	21	94.9891	90.378	97.5718
	0.3125	73		73	96	23	89.3034	88.4364	95.4756
	0.625	70		70	96	26	81.6407	69.7513	75.3033
	1.25	71		71	96	25	84.092	80.0099	86.3784
	2.5	73		73	96	23	89.3034	83.2342	89.8594
	5	59		59	96	37	59.5894	57.2752	61.8342
	10	29		29	96	67	22.4785	17.8955	19.3199
CP	2.5	67		67	96	29	74.8158	61.0148	65.8714
Table 3 Cell viability on Day 3
	Dose	Positive well no.			Total	Negative	CE3
	(μg/mL)	Plate 1	Plate 2	Total	well no.	well no.	(%)
DMSO-1	0	73	73	146	192	46	89.3034
DMSO-2	0	74	77	151	192	41	96.4952
Total	0	147	150	297	384	87	92.7959
	0.0195312	79		79	96	17	108.196
+S9 mix	0.0390625	80		80	96	16	111.985
	0.078125	79		79	96	17	108.196
	0.15625	75		75	96	21	94.9891
	0.3125	75		75	96	21	94.9891
	0.625	72		72	96	24	86.6434
	1.25	75		75	96	21	94.9891
	2.5	72		72	96	24	86.6434
	5	71		71	96	25	84.092
	10	69		69	96	27	79.282
CP	2.5	69		69	96	27	79.282

## Sheet: MF_Table4-5(Short+S9)
8-Hydroxyquinoline
Table 4 Count of mutant colonies
	Dose	Positive well no.
	(μg/mL)	Plate 1			Plate 2			Plate 3			Plate 4
		N	S	Total	N	S	Total	N	S	Total	N	S	Total
DMSO-1	0	6	7	13	4	15	19	11	11	22	7	14	21
DMSO-2	0	8	10	18	8	8	16	7	16	23	6	8	14
	0.0195312	7	7	14	15	7	22
+S9 mix	0.0390625	8	17	25	9	3	12
	0.078125	5	14	19	9	12	21
	0.15625	6	16	22	3	16	19
	0.3125	7	10	17	5	17	22
	0.625	8	10	18	11	18	29
	1.25	10	13	23	13	8	21
	2.5	14	15	29	8	8	16
	5	11	23	34	14	14	28
	10	15	17	32	12	23	35
CP	2.5	27	23	50	14	26	40
Table 5 Mutation frequency
	Dose	Positive well no.			Total	Negative	CE3	Mut. freq. (×10-6)
	(μg/mL)	N	S	Total	well no.	well no.		N-MF	S-MF	T-MF	%SG	T-MF average
DMSO-1	0	28	47	75	384	309	0.893034	2.11951	3.96372	6.08323	65.1581
DMSO-2	0	29	42	71	384	313	0.964952	2.03442	3.2622	5.29662	61.5902
Total	0	57	89	146	768	622	0.927959	2.07761	3.60286	5.68047	63.4255
	0.0195312	22	14	36	192	156	1.08196	2.81196	1.98581	4.79776	41.3902
+S9 mix	0.0390625	17	20	37	192	155	1.11985	2.06968	2.70931	4.779	56.6921
	0.078125	14	26	40	192	152	1.08196	1.74941	3.64854	5.39796	67.5912
	0.15625	9	32	41	192	151	0.949891	1.26355	5.05864	6.32219	80.0141
	0.3125	12	27	39	192	153	0.949891	1.69858	4.2773	5.97588	71.5761
	0.625	19	28	47	192	145	0.866434	3.00669	5.09438	8.10107	62.8853
	1.25	23	21	44	192	148	0.949891	3.35819	3.49215	6.85034	50.9777
	2.5	22	23	45	192	147	0.866434	3.51143	4.19437	7.7058	54.4313
	5	25	37	62	192	130	0.84092	4.14729	7.44599	11.5933	64.2268
	10	27	40	67	192	125	0.79282	4.77883	8.75457	13.5334	64.6886
CP	2.5	41	49	90	192	102	0.79282	7.57472	12.3706	19.9453	62.0226

## Sheet: graph(RS)(Short+S9)
-S9 mix
Dose (μg/mL)	0				Dose (μg/mL)	CP
	RS					RS
0	100				2.5	65.8714
0.0195312	87.9873
0.0390625	110.993
0.078125	86.3784
0.15625	97.5718
0.3125	95.4756
0.625	75.3033
1.25	86.3784
2.5	89.8594
5	61.8342
10	19.3199

## Sheet: graph(MF)(Short+S9)
-S9 mix
Dose (μg/mL)	0				Dose (μg/mL)	CP
	MF					MF
0	5.68047				2.5	19.9453
0.0195312	4.79776
0.0390625	4.779
0.078125	5.39796
0.15625	6.32219
0.3125	5.97588
0.625	8.10107
1.25	6.85034
2.5	7.7058
5	11.5933
10	13.5334
