# Supplementary material for: Weight of evidence approach using a TK gene mutation assay with human TK6 cells for follow-up of positive results in Ames tests: a collaborative study by MMS/JEMS
Source: Genes Environ. 2021 Mar 6;43:7. doi: 10.1186/s41021-021-00179-1 (PMC7937321; doi:10.1186/s41021-021-00179-1)
Supplement: Supplementary file 1 — Additional file 1. [file 41021_2021_179_MOESM1_ESM.zip › Additional file1(TableS1No7_TK assay template_ANPYO).xlsx]

## Sheet: Growth_Table1-3(Short-S9)
Iodoform
Table 1 Cell growth during treatment & expression time
	Dose	Cell conc. (×105/mL) during treatment		Cell conc. (×105/mL) during expression						Daily cell growth
	(μg/mL)			Day 0	Day 1		Day 2		Day 3	Day 1	Day 2	Day 3	Day 1	RSG
		Before	After	Start	Before	After	Before	After	End				×2×3
DMSO-1	0	10	10	2	4.06	3.74	11.8	3.93	12.3	2.03	3.15508	3.12977	20.0456	-
DMSO-2	0		12.1	2	3.48	3.48	9.68	3.63	9.74	1.74	2.78161	2.6832	12.9867	-
Mean	0		11.05										16.5161	1
Test chemical	6.25		11.4	2	3.37	3.37	9.49	3.8	14.1	1.685	2.81602	3.71053	17.6064	1.06602
-S9 mix	12.5		12.6	2	3.78	3.78	8.75	3.5	11.7	1.89	2.31481	3.34286	14.625	0.885498
	25		12.4	2	3.32	3.32	9.08	3.63	10.6	1.66	2.73494	2.92011	13.2573	0.802688
	50		12.8	2	2.72	2.72	6.36	3.63	8.86	1.36	2.33824	2.44077	7.76165	0.469944
	100		11.7	2	2.36	2.36	4.94	3.79	7.82	1.18	2.09322	2.06332	5.09641	0.308572
	200		11.5	2	1.76	1.76	1.29	1.29	2.08	0.88	0.732955	1.6124	1.04	0.0629687
MMS	3		11.9	2	2.08	2.08	3.54	3.54	9.29	1.04	1.70192	2.62429	4.645	0.28124
Table 2 Cell viability on Day 0
	Dose	Positive well no.			Total	Negative	CE0	Adjusted	RS0
	(μg/mL)	Plate 1	Plate 2	Total	well no.	well no.	(%)	CE0(%)	(%)
DMSO-1	0	168	165	333	384	51	126.176	139.425	-
DMSO-2	0			0	192	192	0	0	-
Total	0	168	165	333	384	51	126.176	139.425	100
test chemical	6.25	81		81	96	15	116.019	132.261	94.8622
-S9 mix	12.5	81		81	96	15	116.019	146.183	104.848
	25	82		82	96	14	120.331	149.21	107.018
	50	83		83	96	13	124.962	159.952	114.723
	100	78		78	96	18	104.624	122.41	87.7963
	200	61		61	96	35	63.0625	72.5219	52.0151
MMS	3	71		71	96	25	84.092	100.07	71.7732
Table 3 Cell viability on Day 3
	Dose	Positive well no.			Total	Negative	CE3
	(μg/mL)	Plate 1	Plate 2	Total	well no.	well no.	(%)
DMSO-1	0	70	63	133	192	59	73.7474
DMSO-2	0	72	70	142	192	50	84.092
Total	0	142	133	275	384	109	78.7059
test chemical	6.25	69		69	96	27	79.282
-S9 mix	12.5	72		72	96	24	86.6434
	25	73		73	96	23	89.3034
	50	68		68	96	28	77.009
	100	52		52	96	44	48.7599
	200	47		47	96	49	42.033
MMS	3	74		74	96	22	92.0816

## Sheet: MF_Table4-5(Short-S9)
Iodoform
Table 4 Count of mutant colonies
	Dose	Positive well no.
	(μg/mL)	Plate 1			Plate 2			Plate 3			Plate 4
		N	S	Total	N	S	Total	N	S	Total	N	S	Total
DMSO-1	0	6	7	13	9	2	11	4	7	11	10	0	10
DMSO-2	0	2	6	8	2	6	8	0	5	5	2	7	9
test chemical	6.25	0	6	6	2	8	10
-S9 mix	12.5	2	3	5	3	4	7
	25	1	2	3	3	3	6
	50	5	4	9	4	4	8
	100	2	6	8	3	5	8
	200	0	5	5	2	3	5
MMS	3	12	17	29	11	16	27
Table 5 Mutation frequency
	Dose	Positive well no.			Total	Negative	CE3	Mut. freq. (×10-6)
	(μg/mL)	N	S	Total	well no.	well no.		N-MF	S-MF	T-MF	%SG	T-MF average
DMSO-1	0	29	16	45	384	339	0.737474	2.66195	1.56337	4.22532	37
DMSO-2	0	6	24	30	384	354	0.84092	0.468188	1.95016	2.41835	80.6402
Total	0	35	40	75	768	693	0.787059	1.48159	1.78245	3.26404	54.6086
test chemical	6.25	2	14	16	192	176	0.79282	0.330192	2.41354	2.74373	87.9656
-S9 mix	12.5	5	7	12	192	180	0.866434	0.761361	1.10083	1.86219	59.1147
	25	4	5	9	192	183	0.893034	0.589379	0.754613	1.34399	56.1472
	50	9	8	17	192	175	0.77009	1.55856	1.45114	3.00969	48.2154
	100	5	11	16	192	176	0.487599	1.35289	3.10832	4.46122	69.6744
	200	2	8	10	192	182	0.42033	0.622802	2.55855	3.18135	80.4233
MMS	3	23	33	56	192	136	0.920816	3.46423	5.89813	9.36236	62.9984

## Sheet: graph(RS)(Short-S9)
-S9 mix
Dose (μg/mL)	test chemical				Dose (μg/mL)	MMS
	RS					RS
0	100				3	71.7732
6.25	94.8622
12.5	104.848
25	107.018
50	114.723
100	87.7963
200	52.0151

## Sheet: graph(MF)(Short-S9)
-S9 mix
Dose (μg/mL)	test chemical				Dose (μg/mL)	MMS
	MF					MF
0	3.26404				3	9.36236
6.25	2.74373
12.5	1.86219
25	1.34399
50	3.00969
100	4.46122
200	3.18135

## Sheet: Growth_Table1-3(Short+S9)
Iodoform
Table 1 Cell growth during treatment & expression time
	Dose	Cell conc. (×105/mL) during treatment		Cell conc. (×105/mL) during expression						Daily cell growth
	(μg/mL)			Day 0	Day 1		Day 2		Day 3	Day 1	Day 2	Day 3	Day 1	RSG
		Before	After	Start	Before	After	Before	After	End				×2×3
DMSO-1	0	10	11.3	2	4.11	3.74	9.6	3.6	9.57	2.055	2.56684	2.65833	14.0224	-
DMSO-2	0		10.8	2	3.81	3.81	10.8	3.7	11.2	1.905	2.83465	3.02703	16.3459	-
Mean			11.05										15.1841	1
test chemical	6.25		10.5	2	3.4	3.4	9.98	3.99	10.9	1.7	2.93529	2.73183	13.6318	0.897767
+S9 mix	12.5		10.7	2	3.68	3.68	9.98	3.99	11	1.84	2.71196	2.75689	13.7569	0.906003
	25		10.4	2	3.87	3.87	9.38	3.75	13	1.935	2.42377	3.46667	16.2587	1.07077
	50		10.4	2	3.46	3.46	9.79	3.92	11.2	1.73	2.82948	2.85714	13.9857	0.921073
	100		10.3	2	3.24	3.24	9.63	3.85	8.45	1.62	2.97222	2.19481	10.568	0.695988
	200		10.5	2	2.03	2.03	6.25	3.75	5.03	1.015	3.07882	1.34133	4.19167	0.276055
CPA	2.5		9.55	2	2.02	2.02	5.7	3.42	9.33	1.01	2.82178	2.72807	7.775	0.512047
Table 2 Cell viability on Day 0
	Dose	Positive well no.			Total	Negative	CE0	Adjusted	RS0
	(μg/mL)	Plate 1	Plate 2	Total	well no.	well no.	(%)	CE0(%)	(%)
DMSO-1	0	159	156	315	384	69	107.284	118.548	-
DMSO-2	0	0	0	0	192	192	0	0	-
Total	0	159	156	315	384	69	107.284	118.548	100
test chemical	6.25	76		76	96	20	98.0385	102.94	86.8342
+S9 mix	12.5	86		86	96	10	141.36	151.255	127.59
	25	86		86	96	10	141.36	147.015	124.012
	50	87		87	96	9	147.945	153.863	129.789
	100	87		87	96	9	147.945	152.384	128.541
	200	76		76	96	20	98.0385	102.94	86.8342
CPA	2.5	79		79	96	17	108.196	103.327	87.1604
Table 3 Cell viability on Day 3
	Dose	Positive well no.			Total	Negative	CE3
	(μg/mL)	Plate 1	Plate 2	Total	well no.	well no.	(%)
DMSO-1	0	67	79	146	192	46	89.3034
DMSO-2	0	73	73	146	192	46	89.3034
Total	0	140	152	292	384	92	89.3034
test chemical	6.25	74		74	96	22	92.0816
+S9 mix	12.5	77		77	96	19	101.244
	25	70		70	96	26	81.6407
	50	75		75	96	21	94.9891
	100	73		73	96	23	89.3034
	200	62		62	96	34	64.8742
CPA	2.5	65		65	96	31	70.6476

## Sheet: MF_Table4-5(Short+S9)
Iodoform
Table 4 Count of mutant colonies
	Dose	Positive well no.
	(μg/mL)	Plate 1			Plate 2			Plate 3			Plate 4
		N	S	Total	N	S	Total	N	S	Total	N	S	Total
DMSO-1		2	2	4	3	2	5	2	4	6	2	4	6
DMSO-2		2	3	5	2	4	6	6	1	7	3	2	5
test chemical	6.25	2	6	8	3	5	8
+S9 mix	12.5	4	4	8	10	2	12
	25	3	6	9	2	3	5
	50	4	4	8	3	5	8
	100	3	6	9	2	3	5
	200	3	5	8	3	4	7
CPA	2.5	10	15	25	12	12	24
n.s.: no seeding
Table 5 Mutation frequency
	Dose	Positive well no.			Total	Negative	CE3	Mut. freq. (×10-6)
	(μg/mL)	N	S	Total	well no.	well no.		N-MF	S-MF	T-MF	%SG	T-MF average
DMSO-1	0	9	12	21	384	363	0.893034	0.663931	0.910469	1.5744	57.8296
DMSO-2	0	13	10	23	384	361	0.893034	0.964143	0.764924	1.72907	44.2391
Total	0	22	22	44	768	724	0.893034	0.813635	0.837992	1.65163	50.7374
test chemical	6.25	5	11	16	192	176	0.920816	0.716396	1.64595	2.36234	69.6744
+S9 mix	12.5	14	6	20	192	172	1.01244	1.86953	0.846691	2.71622	31.1716
	25	5	9	14	192	178	0.816407	0.808014	1.51043	2.31845	65.1484
	50	7	9	16	192	176	0.949891	0.977469	1.31257	2.29004	57.3164
	100	5	9	14	192	178	0.893034	0.738683	1.38083	2.11951	65.1484
	200	6	9	15	192	177	0.648742	1.22347	1.91127	3.13474	60.9706
CPA	2.5	22	27	49	192	143	0.706476	4.30648	6.1203	10.4268	58.6979

## Sheet: graph(RS)(Short+S9)
+S9 mix
Dose (μg/mL)	test chemical				Dose (μg/mL)	CPA
	RS					RS
0	100				2.5	87.1604
6.25	86.8342
12.5	127.59
25	124.012
50	129.789
100	128.541
200	86.8342

## Sheet: graph(MF)(Short+S9)
+S9 mix
Dose (μg/mL)	2,5-diaminotoluene				Dose (μg/mL)	CPA
	MF					MF
0	1.65163				2.5	10.4268
6.25	2.36234
12.5	2.71622
25	2.31845
50	2.29004
100	2.11951
200	3.13474

## Sheet: Growth_Table1-3(24ｈ)
Iodoform
Table 1 Cell growth during treatment & expression time
	Dose	Cell conc. (×105/mL) during treatment		Cell conc. (×105/mL) during expression						Daily cell growth
	(μg/mL)			Day 0	Day 1		Day 2		Day 3	Day 1	Day 2	Day 3	Day 1	RSG
		Before	After	Start	Before	After	Before	After	End				×2×3
DMSO-1	0	4	10.6	2	3.89	3.89	8.04	3.65	10.6	1.945	2.06684	2.90411	11.6745	-
DMSO-2	0		10.2	2	3.62	3.62	9.49	3.64	10.9	1.81	2.62155	2.99451	14.2089	-
Mean	0		10.4										12.9417	1
test chemical	10		9	2	3.37	3.37	6.14	3.84	8.53	1.685	1.82196	2.22135	6.81956	0.526943
-S9 mix	20		7.68	2	2.41	2.41	3.48	3.48	6.64	1.205	1.44398	1.90805	3.32	0.256535
	30		4.56	2	2.3	2.3	2.69	2.69	4.77	1.15	1.16957	1.77323	2.385	0.184288
	40		3.51	2	1.65	1.65	2.33	2.33	4.22	0.825	1.41212	1.81116	2.11	0.163039
	50		2.96	2	1.32	1.32	1.92	1.92	2.99	0.66	1.45455	1.55729	1.495	0.115518
	60		2.39	2	0.905	0.905	1.76	1.76	2.52	0.4525	1.94475	1.43182	1.26	0.0973595
	70		2.16	2	0.711	0.711	0.489	0.489	2.5	0.3555	0.687764	5.11247	1.25	0.0965868
MMS	2.5		7.04	2	3.1	3.1	3.62	3.62	5.92	1.55	1.16774	1.63536	2.96	0.228718
Table 2 Cell viability on Day 0
	Dose	Positive well no.			Total	Negative	CE0	Adjusted	RS0
	(μg/mL)	Plate 1	Plate 2	Total	well no.	well no.	(%)	CE0(%)	(%)
DMSO-1	0	168	162	330	384	54	122.604	318.77	-
DMSO-2	0			0	192	192	0	0	-
Total	0	168	162	330	384	54	122.604	318.77	100
test chemical	10	79		79	96	17	108.196	243.441	76.3689
-S9 mix	20	67		67	96	29	74.8158	143.646	45.0627
	30	66		66	96	30	72.6969	82.8745	25.9983
	40	45		45	96	51	39.5327	34.6899	10.8824
	50	37		37	96	59	30.4257	22.515	7.0631
	60	16		16	96	80	11.3951	6.80857	2.13589
	70	9		9	96	87	6.1525	3.32235	1.04224
MMS	2.5	20		20	96	76	14.6009	25.6976	8.06151
Table 3 Cell viability on Day 3
	Dose	Positive well no.			Total	Negative	CE3
	(μg/mL)	Plate 1	Plate 2	Total	well no.	well no.	(%)
DMSO-1	0	67	69	136	192	56	77.009
DMSO-2	0	76	84	160	192	32	111.985
Total	0	143	153	296	384	88	92.0816
test chemical	10	81		81	96	15	116.019
-S9 mix	20	81		81	96	15	116.019
	30	82		82	96	14	120.331
	40	68		68	96	28	77.009
	50	67		67	96	29	74.8158
	60	50		50	96	46	45.9817
	70	35		35	96	61	28.3421
MMS	2.5	54		54	96	42	51.6674

## Sheet: MF_Table4-5(24ｈ)
Iodoform
Table 4 Count of mutant colonies
	Dose	Positive well no.
	(μg/mL)	Plate 1			Plate 2			Plate 3			Plate 4
		N	S	Total	N	S	Total	N	S	Total	N	S	Total
DMSO-1	0	5	13	18	6	14	20	9	16	25	3	16	19
DMSO-2	0	4	8	12	2	13	15	2	11	13	5	8	13
test chemical	10	7	14	21	6	15	21
-S9 mix	20	9	21	30	11	21	32
	30	4	23	27	3	18	21
	40	0	15	15	0	10	10
	50	0	18	18			0
	60	6	20	26			0
	70	3	16	19			0
MMS	2.5	18	40	58	23	33	56
Table 5 Mutation frequency
	Dose	Positive well no.			Total	Negative	CE3	Mut. freq. (×10-6)
	(μg/mL)	N	S	Total	well no.	well no.		N-MF	S-MF	T-MF	%SG	T-MF average
DMSO-1	0	23	59	82	384	302	0.77009	2.00511	5.79319	7.7983	74.2878
DMSO-2	0	13	40	53	384	331	1.11985	0.768864	2.54685	3.31572	76.8115
Total	0	36	99	135	768	633	0.920816	1.30344	3.94514	5.24859	75.1658
test chemical	10	13	29	42	192	150	1.16019	1.51074	3.80867	5.31941	71.5995
-S9 mix	20	20	42	62	192	130	1.16019	2.37033	6.03265	8.40298	71.7918
	30	7	41	48	192	144	1.20331	0.771614	5.20529	5.97691	87.0901
	40	0	25	25	192	167	0.77009	0	4.52874	4.52874	100
	50	0	18	18	96	78	0.748158	0	6.93836	6.93836	100
	60	6	20	26	96	70	0.459817	3.50893	13.6638	17.1728	79.5669
	70	3	16	19	96	77	0.283421	2.80048	16.6531	19.4536	85.6043
MMS	2.5	41	73	114	192	78	0.516674	11.6232	31.9627	43.5858	73.3327

[truncated: 2 more sheets: graph(RS)(24ｈ), graph(MF)(24ｈ)]
