# Supplementary material for: Weight of evidence approach using a TK gene mutation assay with human TK6 cells for follow-up of positive results in Ames tests: a collaborative study by MMS/JEMS
Source: Genes Environ. 2021 Mar 6;43:7. doi: 10.1186/s41021-021-00179-1 (PMC7937321; doi:10.1186/s41021-021-00179-1)
Supplement: Supplementary file 1 — Additional file 1. [file 41021_2021_179_MOESM1_ESM.zip › Additional file1(TableS1No8_TK assay template_Chugai).xlsx]

## Sheet: Growth_Table1-3(Short-S9)
4-Nitroanthranilic acid
Table 1 Cell growth during treatment & expression time
	Dose	Cell conc. (×105/mL) during treatment		Cell conc. (×105/mL) during expression						Daily cell growth
	(μg/mL)			Day 0	Day 1		Day 2		Day 3	Day 1	Day 2	Day 3	Day 1	RSG
		Before	After	Start	Before	After	Before	After	End				×2×3
DMSO-1	0	10	12	4	9.1	4	9.2	4	10	2.275	2.3	2.5	13.0812	-
DMSO-2	0		12	4	8.9	4	10	4	11	2.225	2.5	2.75	15.2969	-
Mean	0		12										14.1891	1
4-Nitroanthranilic acid	173.7		11	3.6	8.3	4	8.6	4	13	2.30556	2.15	3.25	16.1101	1.13539
-S9 mix	277.9		8	3.9	7.9	4	9.1	4	11	2.02564	2.275	2.75	12.6729	0.893147
	444.7		11	4	8.5	4	9.4	4	10	2.125	2.35	2.5	12.4844	0.879859
	711.5		8.1	3.9	9	4	8.4	4	9.2	2.30769	2.1	2.3	11.1462	0.785545
	1138.4		7.2	4	7	4	10	4	8.8	1.75	2.5	2.2	9.625	0.678339
	1821.4		7.8	3.4	2.4	2.4	5.3	4	11	0.705882	2.20833	2.75	4.28676	0.302118
MMS	3		13	4	6.1	4	9.3	4	7.1	1.525	2.325	1.775	6.29348	0.443545
Table 2 Cell viability on Day 0
	Dose	Positive well no.			Total	Negative	CE0	Adjusted	RS0
	(μg/mL)	Plate 1	Plate 2	Total	well no.	well no.	(%)	CE0(%)	(%)
DMSO-1	0	58	62	120	192	72	61.3018	73.5622	-
DMSO-2	0	52	63	115	192	77	57.1056	68.5267	-
Total	0	110	125	235	384	149	59.1685	71.0022	100
4-Nitroanthranilic acid	173.7	82		82	96	14	120.331	132.364	186.422
-S9 mix	277.9	68		68	96	28	77.009	61.6072	86.768
	444.7	68		68	96	28	77.009	84.7099	119.306
	711.5	67		67	96	29	74.8158	60.6008	85.3505
	1138.4	50		50	96	46	45.9817	33.1068	46.6278
	1821.4	36		36	96	60	29.3752	22.9127	32.2704
MMS	3	44		44	96	52	38.319	49.8147	70.1594
Table 3 Cell viability on Day 3
	Dose	Positive well no.			Total	Negative	CE3
	(μg/mL)	Plate 1	Plate 2	Total	well no.	well no.	(%)
DMSO-1	0	72	74	146	192	46	89.3034
DMSO-2	0	66	64	130	192	62	70.6476
Total	0	138	138	276	384	108	79.282
4-Nitroanthranilic acid	173.7	73		73	96	23	89.3034
-S9 mix	277.9	68		68	96	28	77.009
	444.7	78		78	96	18	104.624
	711.5	77		77	96	19	101.244
	1138.4	75		75	96	21	94.9891
	1821.4	78		78	96	18	104.624
MMS	3	56		56	96	40	54.7168

## Sheet: MF_Table4-5(Short-S9)
4-Nitroanthranilic acid
Table 4 Count of mutant colonies
	Dose	Positive well no.
	(μg/mL)	Plate 1			Plate 2			Plate 3			Plate 4
		N	S	Total	N	S	Total	N	S	Total	N	S	Total
DMSO-1	0	13	8	21	8	10	18	9	7	16	13	11	24
DMSO-2	0	10	16	26	15	9	24	10	3	13	14	9	23
4-Nitroanthranilic acid	173.7	12	16	28	11	14	25
-S9 mix	277.9	15	9	24	6	15	21
	444.7	13	11	24	18	12	30
	711.5	16	12	28	15	13	28
	1138.4	12	14	26	13	10	23
	1821.4	13	16	29	10	21	31
MMS	3	45	23	68	37	28	65
Table 5 Mutation frequency
	Dose	Positive well no.			Total	Negative	CE3	Mut. freq. (×10-6)
	(μg/mL)	N	S	Total	well no.	well no.		N-MF	S-MF	T-MF	%SG	T-MF average
DMSO-1	0	43	36	79	384	305	0.893034	3.32462	3.12336	6.44799	48.4393
DMSO-2	0	49	37	86	384	298	0.706476	4.83074	4.14158	8.97232	46.1595
Total	0	92	73	165	768	603	0.79282	4.02351	3.60346	7.62697	47.2463
4-Nitroanthranilic acid	173.7	23	30	53	192	139	0.893034	3.572	5.47081	9.04281	60.499
-S9 mix	277.9	21	24	45	192	147	0.77009	3.76033	4.90952	8.66986	56.6275
	444.7	31	23	54	192	138	1.04624	4.20773	3.68346	7.89119	46.6781
	711.5	31	25	56	192	136	1.01244	4.34817	4.16689	8.51506	48.9355
	1138.4	25	24	49	192	143	0.949891	3.67151	4.08334	7.75486	52.6553
	1821.4	23	37	60	192	132	1.04624	3.04895	5.90443	8.95337	65.9464
MMS	3	82	51	133	192	59	0.547168	25.4499	28.4621	53.9121	52.7937

## Sheet: graph(RS)(Short-S9)
-S9 mix
Dose (μg/mL)	4-Nitroanthranilic acid				Dose (μg/mL)	MMS
	RS					RS
0	100				3	70.1594
173.7	186.422
277.9	86.768
444.7	119.306
711.5	85.3505
1138.4	46.6278
1821.4	32.2704

## Sheet: graph(MF)(Short-S9)
-S9 mix
Dose (μg/mL)	4-Nitroanthranilic acid				Dose (μg/mL)	MMS
	MF					MF
0	7.62697				3	53.9121
173.7	9.04281
277.9	8.66986
444.7	7.89119
711.5	8.51506
1138.4	7.75486
1821.4	8.95337

## Sheet: Growth_Table1-3(Short+S9)
4-Nitroanthranilic acid
Table 1 Cell growth during treatment & expression time
	Dose	Cell conc. (×105/mL) during treatment		Cell conc. (×105/mL) during expression						Daily cell growth
	(μg/mL)			Day 0	Day 1		Day 2		Day 3	Day 1	Day 2	Day 3	Day 1	RSG
		Before	After	Start	Before	After	Before	After	End				×2×3
DMSO-1	0	10	13	3.2	9	4	9.1	4	11	2.8125	2.275	2.75	17.5957	-
DMSO-2	0		10	3.4	8.3	4	10	4	11	2.44118	2.5	2.75	16.7831	-
Mean	0		11.5										17.1894	1
4-Nitroanthranilic acid	173.7		10	3.2	7.7	4	8.8	4	14	2.40625	2.2	3.5	18.5281	1.07788
+S9 mix	277.9		11	3.3	6.3	4	13	4	10	1.90909	3.25	2.5	15.5114	0.90238
	444.7		8.1	3.9	7	4	10	4	10	1.79487	2.5	2.5	11.2179	0.652609
	711.5		10	3.1	8.9	4	8.4	4	9.4	2.87097	2.1	2.35	14.1682	0.824242
	1138.4		8.9	2.8	8.3	4	8.9	4	8.9	2.96429	2.225	2.225	14.6751	0.853728
	1821.4		9.1	1.8	1.4	1.4	1.1	1.1	1.1	0.777778	0.785714	1	0.611111	0.0355516
CPA	2.5		8.6	4.1	6.2	4	7.5	4	7.7	1.5122	1.875	1.925	5.45808	0.317526
Table 2 Cell viability on Day 0
	Dose	Positive well no.			Total	Negative	CE0	Adjusted	RS0
	(μg/mL)	Plate 1	Plate 2	Total	well no.	well no.	(%)	CE0(%)	(%)
DMSO-1	0	80	79	159	192	33	110.062	143.08	-
DMSO-2	0	75	76	151	192	41	96.4952	96.4952	-
Total	0	155	155	310	384	74	102.911	118.348	100
4-Nitroanthranilic acid	173.7	71		71	96	25	84.092	84.092	71.055
+S9 mix	277.9	76		76	96	20	98.0385	107.842	91.1233
	444.7	66		66	96	30	72.6969	58.8845	49.7555
	711.5	69		69	96	27	79.282	79.282	66.9907
	1138.4	79		79	96	17	108.196	96.2944	81.3656
	1821.4	5		5	96	91	3.34304	3.04217	2.57053
CPA	2.5	51		51	96	45	47.3554	40.7256	34.4118
Table 3 Cell viability on Day 3
	Dose	Positive well no.			Total	Negative	CE3
	(μg/mL)	Plate 1	Plate 2	Total	well no.	well no.	(%)
DMSO-1	0	65	73	138	192	54	79.282
DMSO-2	0	66	62	128	192	64	68.6633
Total	0	131	135	266	384	118	73.7474
4-Nitroanthranilic acid	173.7	65		65	96	31	70.6476
+S9 mix	277.9	63		63	96	33	66.74
	444.7	70		70	96	26	81.6407
	711.5	76		76	96	20	98.0385
	1138.4	71		71	96	25	84.092
	1821.4	49		49	96	47	44.6375
CPA	2.5	63		63	96	33	66.74

## Sheet: MF_Table4-5(Short+S9)
4-Nitroanthranilic acid
Table 4 Count of mutant colonies
	Dose	Positive well no.
	(μg/mL)	Plate 1			Plate 2			Plate 3			Plate 4
		N	S	Total	N	S	Total	N	S	Total	N	S	Total
DMSO-1		18	3	21	18	8	26	16	8	24	16	9	25
DMSO-2		9	10	19	12	10	22	8	13	21	15	12	27
4-Nitroanthranilic acid	173.7	14	10	24	19	8	27
+S9 mix	277.9	16	7	23	13	10	23
	444.7	15	11	26	12	8	20
	711.5	14	17	31	23	12	35
	1138.4	18	9	27	19	10	29
	1821.4	10	7	17	3	2	5
CPA	2.5	43	22	65	42	19	61
n.s.: no seeding
Table 5 Mutation frequency
	Dose	Positive well no.			Total	Negative	CE3	Mut. freq. (×10-6)
	(μg/mL)	N	S	Total	well no.	well no.		N-MF	S-MF	T-MF	%SG	T-MF average
DMSO-1	0	68	28	96	384	288	0.79282	6.1458	2.92569	9.07149	32.2515
DMSO-2	0	44	45	89	384	295	0.686633	4.43093	5.16908	9.60001	53.8445
Total	0	112	73	185	768	583	0.737474	5.34354	3.99925	9.34279	42.8057
4-Nitroanthranilic acid	173.7	33	18	51	192	141	0.706476	6.67366	4.25154	10.9252	38.915
+S9 mix	277.9	29	17	46	192	146	0.6674	6.13369	4.12584	10.2595	40.2147
	444.7	27	19	46	192	146	0.816407	4.64076	3.74626	8.38701	44.6674
	711.5	37	29	66	192	126	0.980385	5.45883	5.28219	10.741	49.1777
	1138.4	37	19	56	192	136	0.84092	6.36417	3.88771	10.2519	37.9219
	1821.4	13	9	22	120	98	0.446375	6.42189	4.92082	11.3427	43.3831
CPA	2.5	85	41	126	192	66	0.6674	21.9009	18.0991	40	45.2478

## Sheet: graph(RS)(Short+S9)
+S9 mix
Dose (μg/mL)	4-Nitroanthranilic acid				Dose (μg/mL)	CPA
	RS					RS
0	100				2.5	34.4118
173.7	71.055
277.9	91.1233
444.7	49.7555
711.5	66.9907
1138.4	81.3656
1821.4	2.57053

## Sheet: graph(MF)(Short+S9)
+S9 mix
Dose (μg/mL)	4-Nitroanthranilic acid				Dose (μg/mL)	CPA
	MF					MF
0	9.34279				2.5	40
173.7	10.9252
277.9	10.2595
444.7	8.38701
711.5	10.741
1138.4	10.2519
1821.4	11.3427

## Sheet: Growth_Table1-3(24ｈ)
4-Nitroanthranilic acid
Table 1 Cell growth during treatment & expression time
	Dose	Cell conc. (×105/mL) during treatment		Cell conc. (×105/mL) during expression						Daily cell growth
	(μg/mL)			Day 0	Day 1		Day 2		Day 3	Day 1	Day 2	Day 3	Day 1	RSG
		Before	After	Start	Before	After	Before	After	End				×2×3
DMSO-1	0	4	10	4	7.3	4	10	4	10	1.825	2.5	2.5	11.4062	-
DMSO-2	0		12	4	7.5	4	10	4	11	1.875	2.5	2.75	12.8906	-
Mean	0		11										12.1484	1
4-Nitroanthranilic acid	173.7		9.4	4	8.1	4	13	4	9.4	2.025	3.25	2.35	15.4659	1.27308
-S9 mix	277.9		6.9	4	7.6	4	9.1	4	11	1.9	2.275	2.75	11.8869	0.978469
	444.7		6.8	4	8.1	4	11	4	10	2.025	2.75	2.5	13.9219	1.14598
	711.5		4.7	3.8	6.6	4	11	4	11	1.73684	2.75	2.75	13.1349	1.0812
	1138.4		3.5	1.8	2.9	2.9	7.3	4	10	1.61111	2.51724	2.5	10.1389	0.834584
	1821.4		2.3	0.6	0.73	0.73	1.9	1.9	6.5	1.21667	2.60274	3.42105	10.8333	0.891747
MMS	2.5		7.9	4	5.4	4	6.2	4	7.9	1.35	1.55	1.975	4.13269	0.340183
Table 2 Cell viability on Day 0
	Dose	Positive well no.			Total	Negative	CE0	Adjusted	RS0
	(μg/mL)	Plate 1	Plate 2	Total	well no.	well no.	(%)	CE0(%)	(%)
DMSO-1	0	41	31	72	192	120	29.3752	73.4381	-
DMSO-2	0	40	36	76	192	116	31.4941	94.4822	-
Total	0	81	67	148	384	236	30.4257	83.6706	100
4-Nitroanthranilic acid	173.7	51		51	96	45	47.3554	111.285	133.004
-S9 mix	277.9	30		30	96	66	23.4183	40.3966	48.2806
	444.7	47		47	96	49	42.033	71.4561	85.4017
	711.5	47		47	96	49	42.033	49.3888	59.0276
	1138.4	37		37	96	59	30.4257	26.6225	31.8182
	1821.4	31		31	96	65	24.3726	14.0142	16.7493
MMS	2.5	6		6	96	90	4.03366	7.96647	9.52123
Table 3 Cell viability on Day 3
	Dose	Positive well no.			Total	Negative	CE3
	(μg/mL)	Plate 1	Plate 2	Total	well no.	well no.	(%)
DMSO-1	0	60	63	123	192	69	63.9618
DMSO-2	0	61	59	120	192	72	61.3018
Total	0	121	122	243	384	141	62.6177
4-Nitroanthranilic acid	173.7	71		71	96	25	84.092
-S9 mix	277.9	71		71	96	25	84.092
	444.7	69		69	96	27	79.282
	711.5	64		64	96	32	68.6633
	1138.4	75		75	96	21	94.9891
	1821.4	48		48	96	48	43.3217
MMS	2.5	51		51	96	45	47.3554

## Sheet: MF_Table4-5(24ｈ)
4-Nitroanthranilic acid
Table 4 Count of mutant colonies
	Dose	Positive well no.
	(μg/mL)	Plate 1			Plate 2			Plate 3			Plate 4
		N	S	Total	N	S	Total	N	S	Total	N	S	Total
DMSO-1	0	11	5	16	6	8	14	6	6	12	0	11	11
DMSO-2	0	10	6	16	5	4	9	8	5	13	11	8	19
4-Nitroanthranilic acid	173.7	4	14	18	7	8	15
-S9 mix	277.9	7	14	21	12	12	24
	444.7	8	13	21	7	10	17
	711.5	8	21	29	7	13	20
	1138.4	15	19	34	13	12	25
	1821.4	9	11	20	5	16	21
MMS	2.5	53	21	74	61	13	74
Table 5 Mutation frequency
	Dose	Positive well no.			Total	Negative	CE3	Mut. freq. (×10-6)
	(μg/mL)	N	S	Total	well no.	well no.		N-MF	S-MF	T-MF	%SG	T-MF average
DMSO-1	0	23	30	53	384	331	0.639618	2.41412	3.39107	5.80519	58.4145
DMSO-2	0	34	23	57	384	327	0.613018	3.78086	2.77206	6.55292	42.3027
Total	0	57	53	110	768	658	0.626177	3.0789	3.09288	6.17177	50.1133
4-Nitroanthranilic acid	173.7	11	22	33	192	159	0.84092	1.75398	3.85271	5.60669	68.7163
-S9 mix	277.9	19	26	45	192	147	0.84092	3.09791	4.84169	7.9396	60.9815
	444.7	15	23	38	192	154	0.79282	2.56507	4.38931	6.95438	63.1157
	711.5	15	34	49	192	143	0.686633	2.96176	7.76635	10.7281	72.3925
	1138.4	28	31	59	192	133	0.949891	4.14861	5.51425	9.66285	57.0664
	1821.4	14	27	41	192	151	0.433217	4.36916	9.49315	13.8623	68.4817
MMS	2.5	114	34	148	192	44	0.473554	47.5546	30.2246	77.7793	38.8595

[truncated: 2 more sheets: graph(RS)(24ｈ), graph(MF)(24ｈ)]
