# Supplementary material for: Weight of evidence approach using a TK gene mutation assay with human TK6 cells for follow-up of positive results in Ames tests: a collaborative study by MMS/JEMS
Source: Genes Environ. 2021 Mar 6;43:7. doi: 10.1186/s41021-021-00179-1 (PMC7937321; doi:10.1186/s41021-021-00179-1)
Supplement: Supplementary file 2 — Additional file 2. [file 41021_2021_179_MOESM2_ESM.xlsx]

## Sheet: Additional file2 TableS2
Additional file2 Table S2. Summary of statistics analysis in each test substance
No	Test Substances	Statistics	Test statistic / Critical value / Significance
			Short-term treatment		Long-term treatment without metabolic activation
			without metabolic activation	with metabolic activation
1	4-(chloroacetyl)acetanilide	Dunnett type test	6.203 / 2.160 / p < 0.05	0.404 / 2.160 / p > 0.05	2.522 / 2.160 / p < 0.05
		Trend test	1.433 / 1.645 / p > 0.05	N.A.	0.842 / 1.645 / p > 0.05
2	2-(Chloromethyl)pyridine HCl	Dunnett type test	5.268 / 2.292 / p < 0.05	5.868 / 2.160 / p < 0.05	N.A.
		Trend test	3.417 / 1.645 / p < 0.05	3.912 / 1.645 / p < 0.05
3	2,6-Diaminotoluene	Dunnett type test	2.776 / 2.160 / p < 0.05	3.487 / 2.160 / p < 0.05	6.743 / 2.234 / p < 0.05
		Trend test	0.944 / 1.645 / p > 0.05	1.707 / 1.645 / p < 0.05	4.039 / 1.645 / p < 0.05
4	2,5-Diaminotoluene	Dunnett type test	3.189 / 2.448 / p < 0.05	1.587 / 2.160 / p > 0.05	2.209 / 2.340 / p > 0.05
		Trend test	1.571 / 1.645 / p > 0.05	N.A.	N.A.
5	HC blue no.2	Dunnett type test	1.199 / 2.292 / p > 0.05	1.018 / 2.292 / p > 0.05	5.476 / 2.292 / p < 0.05
		Trend test	N.A.	N.A.	2.719 / 1.645 / p < 0.05
6	8-Hydroxyquinoline	Dunnett type test	0.423 / 2.292 / p > 0.05	3.518 / 2.448 / p < 0.05	N.A.
		Trend test	N.A.	4.896 / 1.645 / p < 0.05
7	Iodoform	Dunnett type test	1.007 / 2.292 / p > 0.05	1.936 / 2.292 / p > 0.05	2.224 / 2.160 / p < 0.05
		Trend test	N.A.	N.A.	N.A.
8	4-nitroanthranilic acid	Dunnett type test	0.791 / 2.292 / p > 0.05	0.732 / 2.292 / p > 0.05	2.990 / 2.292 / p < 0.05
		Trend test	N.A.	N.A.	4.178 / 1.645 / p < 0.05
9	1-Nitronaphthalene	Dunnett type test	3.038 / 2.381 / p < 0.05	4.071 / 2.234 / p < 0.05	5.750 / 2.292 / p < 0.05
		Trend test	2.296 / 1.645 / p < 0.05	3.173 / 1.645 / p < 0.05	1.709 / 1.645 / p < 0.05
10	4-Nitro-o-phenylenediamine	Dunnett type test	2.435 / 2.234 / p < 0.05	3.458 / 2.234 / p < 0.05	3.866 / 2.340 / p < 0.05
		Trend test	2.615 / 1.645 / p < 0.05	1.593 / 1.645 / p > 0.05	2.800 / 1.645 / p < 0.05
	N.A.: not applicable
