# Supplementary material for: Weight of evidence approach using a TK gene mutation assay with human TK6 cells for follow-up of positive results in Ames tests: a collaborative study by MMS/JEMS
Source: Genes Environ. 2021 Mar 6;43:7. doi: 10.1186/s41021-021-00179-1 (PMC7937321; doi:10.1186/s41021-021-00179-1)
Supplement: Supplementary file 3 — Additional file 3. [file 41021_2021_179_MOESM3_ESM.xlsx]

## Sheet: Additional file Table3
Additional file3 TableS3. LFQ intensities in toxicoproteome analysis of 4-nitroanthranilic acid
Protein IDs	Majority protein IDs	Protein names	Gene names	LFQ intensity 0µg/mL_24h(Control)	LFQ intensity 0µg/mL_4h(Control)	LFQ intensity 400µg/mL_24h	LFQ intensity 400µg/mL_4h	LFQ intensity 800µg/mL_24h	LFQ intensity 800µg/mL_4h
A0AV96	A0AV96	RNA-binding protein 47	RBM47	NaN	NaN	NaN	NaN	NaN	-2.73888
A0AVT1	A0AVT1	Ubiquitin-like modifier-activating enzyme 6	UBA6	-1.5347	-1.7562	-1.51554	-1.46657	-1.65901	-1.5621
A1L0T0	A1L0T0	Acetolactate synthase-like protein	ILVBL	-2.52932	NaN	NaN	NaN	NaN	NaN
A3KMH1	A3KMH1	von Willebrand factor A domain-containing protein 8	VWA8	NaN	NaN	NaN	NaN	NaN	-1.1722
A3KN83	A3KN83	Protein strawberry notch homolog 1	SBNO1	NaN	-2.53799	NaN	NaN	NaN	NaN
A5YKK6	A5YKK6	CCR4-NOT transcription complex subunit 1	CNOT1	-1.44824	-1.4488	-1.72685	-1.11988	-1.98903	-1.17391
A6NDG6	A6NDG6	Phosphoglycolate phosphatase	PGP	NaN	-0.189214	-0.231624	-0.393812	-0.622952	0.0174866
A6NHR9	A6NHR9	Structural maintenance of chromosomes flexible hinge domain-containing protein 1	SMCHD1	-1.53844	-1.63513	-1.81351	-1.45615	-1.49082	-1.11881
A8CG34;Q96HA1;Q6PJE2;A6NF01	A8CG34;Q96HA1;Q6PJE2;A6NF01	Nuclear envelope pore membrane protein POM 121C;Nuclear envelope pore membrane protein POM 121;POM121 and ZP3 fusion protein;Putative nuclear envelope pore membrane protein POM 121B	POM121C;POM121;POMZP3;POM121B	NaN	-0.733531	NaN	-1.13459	NaN	NaN
B0I1T2	B0I1T2	Unconventional myosin-Ig;Minor histocompatibility antigen HA-2	MYO1G	-1.24347	-1.05587	-0.791104	-0.892948	-0.820309	-1.03947
Q13765;E9PAV3;Q9BZK3	Q13765;E9PAV3	Nascent polypeptide-associated complex subunit alpha;Nascent polypeptide-associated complex subunit alpha, muscle-specific form	NACA	3.47464	3.4656	3.23702	3.53485	3.00633	3.61791
O00116	O00116	Alkyldihydroxyacetonephosphate synthase, peroxisomal	AGPS	0.305826	0.643968	0.52407	0.536787	0.810766	0.288044
O00139;Q8N4N8	O00139	Kinesin-like protein KIF2A	KIF2A	-1.23255	-1.18422	-1.79432	-1.34658	-1.20066	-0.93668
O00148	O00148	ATP-dependent RNA helicase DDX39A	DDX39A	-0.387949	0.11818	0.0349398	-0.257267	-0.589674	-0.198299
O00151	O00151	PDZ and LIM domain protein 1	PDLIM1	2.85445	3.11043	2.91293	3.05374	2.78574	3.13431
O00154	O00154	Cytosolic acyl coenzyme A thioester hydrolase	ACOT7	1.45249	1.40603	1.57921	1.34049	1.26741	1.69613
O00159	O00159	Unconventional myosin-Ic	MYO1C	-1.14948	-2.38057	-1.28949	NaN	NaN	NaN
O00161	O00161	Synaptosomal-associated protein 23	SNAP23	-1.92565	-1.88558	-1.96679	-1.73197	-1.73369	-1.43242
O00170	O00170	AH receptor-interacting protein	AIP	-0.295923	-0.172254	-0.162856	-0.129805	-0.708988	0.316616
O00178	O00178	GTP-binding protein 1	GTPBP1	-0.855755	-1.08453	-0.481927	-0.505993	-0.384724	-0.123709
O00193	O00193	Small acidic protein	SMAP	0.181957	0.117576	-0.0176153	0.257807	0.000236511	0.162661
O00217	O00217	NADH dehydrogenase [ubiquinone] iron-sulfur protein 8, mitochondrial	NDUFS8	-1.45341	-1.5417	-1.60831	-1.4824	-1.46626	-1.19906
O00231	O00231	26S proteasome non-ATPase regulatory subunit 11	PSMD11	1.55434	1.77855	1.8893	1.80723	1.55661	1.96906
O00232	O00232	26S proteasome non-ATPase regulatory subunit 12	PSMD12	0.783724	1.16092	0.651273	1.07487	1.0158	1.22793
O00233	O00233	26S proteasome non-ATPase regulatory subunit 9	PSMD9	-2.35614	-2.30268	NaN	-2.05898	NaN	-1.71056
O00244	O00244	Copper transport protein ATOX1	ATOX1	NaN	NaN	NaN	NaN	0.116884	NaN
O00264	O00264	Membrane-associated progesterone receptor component 1	PGRMC1	-1.1651	-1.11484	-0.823693	-0.914257	-1.14112	-0.509981
O00267	O00267	Transcription elongation factor SPT5	SUPT5H	-0.999332	-0.919744	-1.03622	-0.645346	-1.01075	-0.685633
O00273	O00273	DNA fragmentation factor subunit alpha	DFFA	-3.05981	-2.65242	-2.71487	-2.76737	-2.77357	-2.22532
O00299	O00299	Chloride intracellular channel protein 1	CLIC1	4.15566	4.29052	4.42397	4.45753	4.29564	4.30038
O00303	O00303	Eukaryotic translation initiation factor 3 subunit F	EIF3F	1.41572	1.06883	1.19758	1.47975	1.43666	1.49553
O00410;O60518	O00410	Importin-5	IPO5	3.94732	3.94752	3.7761	4.15158	3.67905	4.31029
O00411	O00411	DNA-directed RNA polymerase, mitochondrial	POLRMT	NaN	NaN	NaN	-3.54119	NaN	NaN
O00422	O00422	Histone deacetylase complex subunit SAP18	SAP18	-1.27839	-1.28811	-1.73948	-1.45661	-1.06447	-1.24171
O00425;Q9NZI8;Q9Y6M1	O00425	Insulin-like growth factor 2 mRNA-binding protein 3	IGF2BP3	-0.0224915	-1.60227	-0.520865	-1.15416	0.01721	-0.130701
O00429	O00429	Dynamin-1-like protein	DNM1L	0.230867	0.194999	0.0561934	0.577974	0.0213051	0.456474
O00461	O00461	Golgi integral membrane protein 4	GOLIM4	NaN	NaN	NaN	-2.72783	NaN	NaN
O00483	O00483	Cytochrome c oxidase subunit NDUFA4	NDUFA4	0.262589	0.224595	0.787787	0.322302	0.83164	0.327616
O00487	O00487	26S proteasome non-ATPase regulatory subunit 14	PSMD14	NaN	0.394174	0.510861	0.628813	NaN	0.166595
O00505	O00505	Importin subunit alpha-4	KPNA3	1.48887	1.61981	1.45763	1.56193	1.248	1.80545
O00541	O00541	Pescadillo homolog	PES1	0.0399609	0.0750113	-0.193154	0.0731125	-0.356867	0.312117
O00566	O00566	U3 small nucleolar ribonucleoprotein protein MPP10	MPHOSPH10	-2.26823	-2.24117	-2.61295	-2.144	-2.16225	-1.6601
O00567	O00567	Nucleolar protein 56	NOP56	1.7978	1.98981	1.72098	1.98923	1.97861	2.28256
O00571;O15523;Q9NQI0	O00571;O15523	ATP-dependent RNA helicase DDX3X;ATP-dependent RNA helicase DDX3Y	DDX3X;DDX3Y	1.55448	1.46328	1.26369	1.45145	0.898415	1.62455
O00584	O00584	Ribonuclease T2	RNASET2	NaN	NaN	NaN	NaN	NaN	-3.54886
O00629	O00629	Importin subunit alpha-3	KPNA4	0.443501	0.345414	0.354383	0.395903	-0.10216	0.499275
O00743	O00743	Serine/threonine-protein phosphatase 6 catalytic subunit;Serine/threonine-protein phosphatase 6 catalytic subunit, N-terminally processed	PPP6C	NaN	NaN	NaN	-2.83924	NaN	NaN
O00754	O00754	Lysosomal alpha-mannosidase;Lysosomal alpha-mannosidase A peptide;Lysosomal alpha-mannosidase B peptide;Lysosomal alpha-mannosidase C peptide;Lysosomal alpha-mannosidase D peptide;Lysosomal alpha-mannosidase E peptide	MAN2B1	NaN	-6.95905	NaN	NaN	NaN	NaN
O00762	O00762	Ubiquitin-conjugating enzyme E2 C	UBE2C	-0.394127	-0.551824	-0.467166	-0.551514	-0.73632	-0.361311
O00764	O00764	Pyridoxal kinase	PDXK	-2.67558	-3.08215	-2.40293	-2.35675	-2.34085	-2.42415
O00767	O00767	Acyl-CoA desaturase	SCD	-1.00159	NaN	-1.19223	NaN	NaN	-0.560209
O14497	O14497	AT-rich interactive domain-containing protein 1A	ARID1A	-1.29429	-1.157	-1.2465	-1.13843	-1.3981	-0.577726
O14545	O14545	TRAF-type zinc finger domain-containing protein 1	TRAFD1	NaN	NaN	NaN	-4.3189	NaN	NaN
O14548	O14548	Cytochrome c oxidase subunit 7A-related protein, mitochondrial	COX7A2L	NaN	NaN	NaN	NaN	-1.368	NaN
O14561	O14561	Acyl carrier protein, mitochondrial	NDUFAB1	-1.19538	-0.215676	0.10422	-0.637953	0.745235	0.456648
O14562	O14562	Ubiquitin domain-containing protein UBFD1	UBFD1	NaN	NaN	-1.28801	NaN	NaN	NaN
O14579	O14579	Coatomer subunit epsilon	COPE	-0.750761	-0.333619	NaN	-0.418047	-0.481409	-1.1839
P47813;O14602	P47813;O14602	Eukaryotic translation initiation factor 1A, X-chromosomal;Eukaryotic translation initiation factor 1A, Y-chromosomal	EIF1AX;EIF1AY	0.597704	0.456624	0.318326	0.477411	0.468819	1.02996
O14617	O14617	AP-3 complex subunit delta-1	AP3D1	-1.88741	-1.58471	NaN	NaN	-1.84346	-1.72101
O14672	O14672	Disintegrin and metalloproteinase domain-containing protein 10	ADAM10	-3.14923	NaN	NaN	NaN	NaN	NaN
O14737	O14737	Programmed cell death protein 5	PDCD5	-0.178064	0.0356398	-0.537831	-0.30044	0.379906	0.22971
O14744	O14744	Protein arginine N-methyltransferase 5;Protein arginine N-methyltransferase 5, N-terminally processed	PRMT5	0.166044	0.142673	0.0283403	0.33531	-0.537794	0.531324
O14745	O14745	Na(+)/H(+) exchange regulatory cofactor NHE-RF1	SLC9A3R1	0.70923	1.06268	0.837958	1.04305	0.536934	1.32309
O14776	O14776	Transcription elongation regulator 1	TCERG1	-0.487432	-0.314324	-0.631656	-0.389013	0.11805	-0.0484142
O14787	O14787	Transportin-2	TNPO2	NaN	-1.73135	NaN	NaN	NaN	NaN
O14818;Q8TAA3	O14818	Proteasome subunit alpha type-7	PSMA7	2.25547	2.77059	2.65466	1.87861	1.76216	2.95751
O14828	O14828	Secretory carrier-associated membrane protein 3	SCAMP3	-0.404371	-0.428744	-0.314643	-0.447962	0.237129	-0.110542
O14879	O14879	Interferon-induced protein with tetratricopeptide repeats 3	IFIT3	NaN	NaN	-2.38849	-2.46471	-2.9479	NaN
O14880	O14880	Microsomal glutathione S-transferase 3	MGST3	NaN	NaN	NaN	NaN	NaN	-2.29622
O14908	O14908	PDZ domain-containing protein GIPC1	GIPC1	NaN	-1.39412	NaN	NaN	NaN	NaN
O14910;Q9NUP9;Q9HAP6	O14910;Q9NUP9	Protein lin-7 homolog A;Protein lin-7 homolog C	LIN7A;LIN7C	NaN	NaN	NaN	-2.24611	NaN	NaN
O14925;Q5SRD1	O14925;Q5SRD1	Mitochondrial import inner membrane translocase subunit Tim23;Putative mitochondrial import inner membrane translocase subunit Tim23B	TIMM23;TIMM23B	NaN	NaN	NaN	NaN	NaN	-1.57363
O14929	O14929	Histone acetyltransferase type B catalytic subunit	HAT1	0.966179	0.9449	1.1709	1.07276	0.946033	1.31477
O14949	O14949	Cytochrome b-c1 complex subunit 8	UQCRQ	NaN	NaN	-2.87805	-3.01248	-2.7841	-2.80091
P19105;O14950;P24844	P19105;O14950;P24844	Myosin regulatory light chain 12A;Myosin regulatory light chain 12B;Myosin regulatory light polypeptide 9	MYL12A;MYL12B;MYL9	2.323	2.53953	2.5513	2.24083	2.23991	2.32982
O14964	O14964	Hepatocyte growth factor-regulated tyrosine kinase substrate	HGS	NaN	NaN	NaN	NaN	-2.85485	NaN
O14965	O14965	Aurora kinase A	AURKA	NaN	NaN	NaN	-3.69772	NaN	NaN
O14974	O14974	Protein phosphatase 1 regulatory subunit 12A	PPP1R12A	-1.64658	NaN	-1.88167	NaN	NaN	-1.94579
O14976	O14976	Cyclin-G-associated kinase	GAK	-3.95346	-3.32788	NaN	-3.14801	-3.80025	-3.51464
O14979	O14979	Heterogeneous nuclear ribonucleoprotein D-like	HNRNPDL	2.33805	2.61608	1.90341	2.55232	1.90421	2.71907
O14980	O14980	Exportin-1	XPO1	2.01584	1.96146	1.44335	2.19517	1.1966	2.2357
O15027	O15027	Protein transport protein Sec16A	SEC16A	NaN	-3.92682	NaN	-3.69664	-3.29247	NaN
O15042	O15042	U2 snRNP-associated SURP motif-containing protein	U2SURP	0.494452	0.413878	0.251016	0.58506	0.316788	0.755566
O15067	O15067	Phosphoribosylformylglycinamidine synthase	PFAS	1.45122	1.70916	0.903646	1.69538	0.911102	2.00045
O15091	O15091	Mitochondrial ribonuclease P protein 3	KIAA0391	NaN	NaN	NaN	-3.41677	NaN	NaN
O15116	O15116	U6 snRNA-associated Sm-like protein LSm1	LSM1	-3.57553	NaN	NaN	NaN	NaN	NaN
O15126	O15126	Secretory carrier-associated membrane protein 1	SCAMP1	NaN	NaN	NaN	NaN	NaN	-1.63424
O15127	O15127	Secretory carrier-associated membrane protein 2	SCAMP2	NaN	NaN	NaN	NaN	-2.18989	NaN
O15143	O15143	Actin-related protein 2/3 complex subunit 1B	ARPC1B	1.76288	2.06315	2.11317	1.97672	2.08493	2.38252
O15144	O15144	Actin-related protein 2/3 complex subunit 2	ARPC2	0.776457	0.833877	1.12992	1.03623	0.879889	1.10616
O15145	O15145	Actin-related protein 2/3 complex subunit 3	ARPC3	0.867611	0.656741	0.702909	0.908903	0.616541	0.936451
O15160	O15160	DNA-directed RNA polymerases I and III subunit RPAC1	POLR1C	-1.8964	-1.4234	-1.61004	-1.51339	-1.76707	-1.0701
O15173	O15173	Membrane-associated progesterone receptor component 2	PGRMC2	NaN	NaN	-0.305129	NaN	NaN	NaN
O15182	O15182	Centrin-3	CETN3	NaN	NaN	NaN	NaN	NaN	-1.23411
O15198;P84022;Q15797;Q15796	O15198;P84022;Q15797;Q15796	Mothers against decapentaplegic homolog 9;Mothers against decapentaplegic homolog 3;Mothers against decapentaplegic homolog 1;Mothers against decapentaplegic homolog 2	SMAD9;SMAD3;SMAD1;SMAD2	NaN	NaN	NaN	-2.3679	-3.11842	NaN
O15212	O15212	Prefoldin subunit 6	PFDN6	-0.590645	-0.777827	-1.31681	-1.06388	-0.466694	NaN
O15258	O15258	Protein RER1	RER1	-1.55928	-1.38832	-1.36375	-1.37855	-1.32726	-1.0727
O15269	O15269	Serine palmitoyltransferase 1	SPTLC1	-1.24719	NaN	NaN	-1.25345	-1.07384	NaN
O15294	O15294	UDP-N-acetylglucosamine--peptide N-acetylglucosaminyltransferase 110 kDa subunit	OGT	-1.74529	-2.16873	-1.81237	-1.69704	NaN	-1.69977
O15305	O15305	Phosphomannomutase 2	PMM2	NaN	NaN	NaN	NaN	NaN	-1.8026
O15347	O15347	High mobility group protein B3	HMGB3	0.653816	0.306796	0.594111	0.326883	0.433517	0.846827
O15355	O15355	Protein phosphatase 1G	PPM1G	1.23044	1.33338	1.06529	1.4608	0.74337	1.45272
O15371	O15371	Eukaryotic translation initiation factor 3 subunit D	EIF3D	1.31122	1.39746	1.4276	1.39743	1.01604	1.26344
O15372	O15372	Eukaryotic translation initiation factor 3 subunit H	EIF3H	0.0733624	0.0758677	-0.131543	-0.0567684	-0.300526	0.269909
O15382	O15382	Branched-chain-amino-acid aminotransferase, mitochondrial	BCAT2	-0.667076	-1.06322	-0.935981	-0.95615	-0.652658	-0.666162
O15397	O15397	Importin-8	IPO8	-2.23342	-2.43371	-2.34643	-2.33792	-2.24269	NaN
O15400	O15400	Syntaxin-7	STX7	-1.63903	-1.10352	-1.03291	-1.15991	-0.914923	-0.928083
O15446	O15446	DNA-directed RNA polymerase I subunit RPA34	CD3EAP	NaN	NaN	-1.87991	-1.66229	-1.97184	-1.62328
O15498	O15498	Synaptobrevin homolog YKT6	YKT6	-1.91085	-2.16472	-1.84686	-2.16387	-1.84616	-1.86336
O15511	O15511	Actin-related protein 2/3 complex subunit 5	ARPC5	0.186598	0.283511	0.00300884	0.25363	-0.183857	0.285673
O15533	O15533	Tapasin	TAPBP	-0.511045	-0.399304	-0.364528	-0.53335	-0.329092	-0.193357
O15541	O15541	RING finger protein 113A	RNF113A	NaN	NaN	NaN	NaN	-2.67647	NaN
O43143	O43143	Pre-mRNA-splicing factor ATP-dependent RNA helicase DHX15	DHX15	1.45332	1.5396	1.41491	1.67652	1.52248	1.84175
O43159	O43159	Ribosomal RNA-processing protein 8	RRP8	NaN	NaN	NaN	NaN	NaN	-2.58365
O43169	O43169	Cytochrome b5 type B	CYB5B	1.85188	1.90719	2.0413	2.28244	1.95617	2.21072
O43172	O43172	U4/U6 small nuclear ribonucleoprotein Prp4	PRPF4	-0.320646	-0.419394	-0.16281	-0.194506	0.216558	0.110071
O43175	O43175	D-3-phosphoglycerate dehydrogenase	PHGDH	2.93677	3.09742	3.27569	3.25987	3.40178	3.30653
O43237	O43237	Cytoplasmic dynein 1 light intermediate chain 2	DYNC1LI2	NaN	NaN	NaN	NaN	NaN	-3.6819
O43242	O43242	26S proteasome non-ATPase regulatory subunit 3	PSMD3	1.11136	1.13108	0.922139	1.14721	1.16637	1.35742
O43264	O43264	Centromere/kinetochore protein zw10 homolog	ZW10	-0.873787	-1.27585	-1.03026	-1.05314	-1.21261	-1.26534
O43290	O43290	U4/U6.U5 tri-snRNP-associated protein 1	SART1	-0.966946	-0.979114	-0.989514	-1.06492	-1.27562	-0.767784
O43324	O43324	Eukaryotic translation elongation factor 1 epsilon-1	EEF1E1	-0.101698	0.170112	-0.188727	0.32506	-0.324579	0.463232
O43390	O43390	Heterogeneous nuclear ribonucleoprotein R	HNRNPR	1.87621	2.01193	2.0349	2.09383	1.92414	1.93052
O43395	O43395	U4/U6 small nuclear ribonucleoprotein Prp3	PRPF3	-1.49558	NaN	-1.47377	-1.42456	NaN	-1.33111
O43396	O43396	Thioredoxin-like protein 1	TXNL1	2.33892	2.4847	2.16282	2.33208	2.11234	2.52519
O43399	O43399	Tumor protein D54	TPD52L2	1.88811	1.63784	1.96792	1.73076	2.11435	2.20137
O43447	O43447	Peptidyl-prolyl cis-trans isomerase H	PPIH	NaN	NaN	NaN	NaN	NaN	-2.01245
O43488;Q8NHP1	O43488	Aflatoxin B1 aldehyde reductase member 2	AKR7A2	NaN	-0.185107	-0.336358	0.0687981	0.186064	0.115377
O43491	O43491	Band 4.1-like protein 2	EPB41L2	-0.846533	-0.777827	-1.03514	-0.693544	-0.881041	-0.275867
O43493	O43493	Trans-Golgi network integral membrane protein 2	TGOLN2	-3.01985	-3.34689	-3.41432	NaN	-3.13701	-3.04144
O43504	O43504	Ragulator complex protein LAMTOR5	LAMTOR5	-1.14288	-0.961045	-0.847119	-0.487923	-2.45169	-1.1532
O43516	O43516	WAS/WASL-interacting protein family member 1	WIPF1	-0.830051	-0.736396	-1.28103	-0.471518	-0.955666	-0.383718
O43583	O43583	Density-regulated protein	DENR	-1.70352	-1.7405	-2.03894	-0.742228	-1.7236	-1.56294
O43592	O43592	Exportin-T	XPOT	-1.71722	-1.77853	-1.77236	-1.51197	-1.2426	-1.21604
O43598	O43598	2-deoxynucleoside 5-phosphate N-hydrolase 1	DNPH1	NaN	NaN	NaN	-2.89165	NaN	NaN
O43615	O43615	Mitochondrial import inner membrane translocase subunit TIM44	TIMM44	-0.336824	-0.197183	-0.240138	-0.145031	0.0986156	0.201656
O43633	O43633	Charged multivesicular body protein 2a	CHMP2A	NaN	NaN	NaN	NaN	NaN	-2.04132
O43660	O43660	Pleiotropic regulator 1	PLRG1	-0.779425	-0.20699	-0.201583	-0.438128	0.180563	0.0830173
O43663	O43663	Protein regulator of cytokinesis 1	PRC1	NaN	NaN	NaN	NaN	NaN	-3.04758
O43665	O43665	Regulator of G-protein signaling 10	RGS10	NaN	NaN	NaN	NaN	NaN	-2.27541
O43670	O43670	BUB3-interacting and GLEBS motif-containing protein ZNF207	ZNF207	0.951662	0.871221	0.842019	0.901268	0.955034	1.09459
O43674	O43674	NADH dehydrogenase [ubiquinone] 1 beta subcomplex subunit 5, mitochondrial	NDUFB5	-2.01324	NaN	-1.75712	-1.85731	-1.75875	-1.73397
O43681	O43681	ATPase ASNA1	ASNA1	-2.21864	-2.27006	-2.35277	-2.64736	NaN	-2.35634
O43684	O43684	Mitotic checkpoint protein BUB3	BUB3	2.11414	1.83755	2.02014	1.4275	1.92768	2.12569
O43707;Q08043	O43707	Alpha-actinin-4	ACTN4	3.66853	3.68797	3.61585	3.72278	3.49002	3.89248
O43719	O43719	HIV Tat-specific factor 1	HTATSF1	0.00336075	-0.214154	-0.367131	-0.985317	-1.28918	NaN
O43747	O43747	AP-1 complex subunit gamma-1	AP1G1	NaN	NaN	NaN	NaN	-2.62126	NaN
O43765	O43765	Small glutamine-rich tetratricopeptide repeat-containing protein alpha	SGTA	-0.296963	-0.419942	-0.219531	-0.349386	-0.633583	-0.276844
O43768	O43768	Alpha-endosulfine	ENSA	-0.292913	-0.0193872	-0.15034	-0.277937	-0.621431	-0.0910149
O43776	O43776	Asparagine--tRNA ligase, cytoplasmic	NARS	1.08684	1.21869	1.29335	1.15906	1.28145	1.38159
O43809	O43809	Cleavage and polyadenylation specificity factor subunit 5	NUDT21	0.896097	0.867383	0.617049	0.812471	1.00562	1.10256
O43815	O43815	Striatin	STRN	NaN	-3.07005	NaN	NaN	NaN	NaN
O43818	O43818	U3 small nucleolar RNA-interacting protein 2	RRP9	-1.5952	-1.99761	-1.6755	-1.30387	NaN	NaN
O43819	O43819	Protein SCO2 homolog, mitochondrial	SCO2	-3.90062	-1.18497	-3.90861	-3.72572	NaN	-3.55486
O43823	O43823	A-kinase anchor protein 8	AKAP8	NaN	-2.75015	NaN	NaN	NaN	NaN
O43837	O43837	Isocitrate dehydrogenase [NAD] subunit beta, mitochondrial	IDH3B	-0.0214691	0.246705	0.216006	0.341328	0.423855	0.634296
O43847	O43847	Nardilysin	NRD1	-0.718542	-0.932675	-0.499866	-0.80505	-0.987837	-0.656263
O43852	O43852	Calumenin	CALU	-0.445004	-0.320558	-0.631782	-0.485594	-0.478487	-0.553581
O43924	O43924	Retinal rod rhodopsin-sensitive cGMP 3,5-cyclic phosphodiesterase subunit delta	PDE6D	NaN	NaN	NaN	NaN	NaN	-2.6208
O60216	O60216	Double-strand-break repair protein rad21 homolog	RAD21	-2.19566	NaN	NaN	-1.2907	NaN	-1.83759
O60220	O60220	Mitochondrial import inner membrane translocase subunit Tim8 A	TIMM8A	-0.922016	NaN	NaN	NaN	NaN	NaN
O60231	O60231	Putative pre-mRNA-splicing factor ATP-dependent RNA helicase DHX16	DHX16	NaN	NaN	NaN	NaN	-2.79464	NaN
O60232	O60232	Sjoegren syndrome/scleroderma autoantigen 1	SSSCA1	-1.18821	-0.646253	-0.798253	-0.715017	-0.939199	0.100285
O60234	O60234	Glia maturation factor gamma	GMFG	NaN	-1.38789	NaN	-1.38733	-1.41297	NaN
O60256	O60256	Phosphoribosyl pyrophosphate synthase-associated protein 2	PRPSAP2	0.449085	0.240228	-0.167521	0.0284443	0.108072	0.513563
O60264;P28370	O60264	SWI/SNF-related matrix-associated actin-dependent regulator of chromatin subfamily A member 5	SMARCA5	1.08383	0.919852	0.73338	0.895267	0.538921	1.32969
O60271	O60271	C-Jun-amino-terminal kinase-interacting protein 4	SPAG9	-1.94576	-2.02394	-1.65831	-1.60958	NaN	-1.53066
O60306	O60306	Intron-binding protein aquarius	AQR	-1.02532	-0.91595	-1.49206	-1.55897	-1.1758	-0.955502
O60313	O60313	Dynamin-like 120 kDa protein, mitochondrial;Dynamin-like 120 kDa protein, form S1	OPA1	-0.234442	-0.0485563	-0.409102	0.287676	-0.593428	-0.0772419
O60341	O60341	Lysine-specific histone demethylase 1A	KDM1A	-2.0624	-2.54567	-2.26375	-2.10428	-2.26401	-2.29087
O60443	O60443	Non-syndromic hearing impairment protein 5	DFNA5	NaN	-2.36947	-2.54863	-1.80234	NaN	-2.07875
O60488	O60488	Long-chain-fatty-acid--CoA ligase 4	ACSL4	NaN	-2.79867	NaN	NaN	-2.41755	NaN
O60502	O60502	Protein O-GlcNAcase	MGEA5	NaN	NaN	-1.82878	NaN	NaN	NaN
O60506	O60506	Heterogeneous nuclear ribonucleoprotein Q	SYNCRIP	3.37642	3.44071	3.38459	3.56203	3.54835	3.58766
O60508	O60508	Pre-mRNA-processing factor 17	CDC40	NaN	NaN	NaN	NaN	NaN	-3.16479
O60547	O60547	GDP-mannose 4,6 dehydratase	GMDS	NaN	NaN	NaN	NaN	-2.95665	NaN
O60563	O60563	Cyclin-T1	CCNT1	-1.43403	NaN	-1.42773	-1.03531	-1.27266	-0.971035
O60610	O60610	Protein diaphanous homolog 1	DIAPH1	-0.028801	-0.0743952	-0.0799513	0.156229	-0.0787163	0.31452
O60613	O60613	15 kDa selenoprotein	SEP15	-2.89951	NaN	NaN	NaN	NaN	NaN
O60664	O60664	Perilipin-3	PLIN3	1.2561	1.2874	1.29328	1.23801	1.35821	1.64324
O60678	O60678	Protein arginine N-methyltransferase 3	PRMT3	NaN	-2.59671	NaN	NaN	NaN	NaN
O60701	O60701	UDP-glucose 6-dehydrogenase	UGDH	-1.50344	-1.42219	-1.52237	-1.05305	-0.941551	-1.16336
O60716	O60716	Catenin delta-1	CTNND1	-2.8332	-3.2241	NaN	-3.03599	-3.06733	NaN
O60749	O60749	Sorting nexin-2	SNX2	-3.3094	NaN	NaN	NaN	NaN	NaN
O60763	O60763	General vesicular transport factor p115	USO1	0.532324	0.620696	0.808139	0.738602	0.718987	0.750671
O60828	O60828	Polyglutamine-binding protein 1	PQBP1	-0.515642	-0.480426	-0.752484	-0.418325	-1.14566	-0.533674
O60830	O60830	Mitochondrial import inner membrane translocase subunit Tim17-B	TIMM17B	NaN	NaN	NaN	NaN	-3.05397	NaN
O60832	O60832	H/ACA ribonucleoprotein complex subunit 4	DKC1	0.178263	0.450788	0.295041	0.534121	0.260118	0.473583
O60841	O60841	Eukaryotic translation initiation factor 5B	EIF5B	1.30049	1.48367	1.24864	1.41746	0.942871	1.62221
O60869	O60869	Endothelial differentiation-related factor 1	EDF1	-0.452585	-0.319175	-0.766089	-0.65402	-1.41381	-0.638807
O60884	O60884	DnaJ homolog subfamily A member 2	DNAJA2	0.537409	0.601398	0.434728	0.544134	0.943384	0.649673
O60885	O60885	Bromodomain-containing protein 4	BRD4	NaN	NaN	NaN	NaN	-3.0455	NaN
O60925	O60925	Prefoldin subunit 1	PFDN1	-0.797361	-1.15965	-1.07271	-1.36788	-1.17187	-0.868429
O60942	O60942	mRNA-capping enzyme;Polynucleotide 5-triphosphatase;mRNA guanylyltransferase	RNGTT	NaN	NaN	NaN	NaN	-5.46567	NaN
O75083	O75083	WD repeat-containing protein 1	WDR1	3.48539	3.37557	3.60138	3.51215	3.59264	3.54446
O75116	O75116	Rho-associated protein kinase 2	ROCK2	NaN	NaN	NaN	NaN	-3.69826	NaN
O75122	O75122	CLIP-associating protein 2	CLASP2	-1.02335	-2.24762	NaN	NaN	NaN	NaN
O75131;Q96FN4;Q8IYJ1;Q96A23;O95741;Q9HCH3;Q9UBL6	O75131	Copine-3	CPNE3	1.05084	1.0887	1.00055	1.09603	1.20755	1.24608
O75150	O75150	E3 ubiquitin-protein ligase BRE1B	RNF40	-1.71669	-1.33771	-1.66329	-1.50913	-1.55569	-1.41297
O75152	O75152	Zinc finger CCCH domain-containing protein 11A	ZC3H11A	-2.44427	-2.32705	-2.44573	-2.04952	-1.64201	-2.05324
O75153	O75153	Clustered mitochondria protein homolog	CLUH	1.2616	1.50429	1.15542	1.55445	0.680733	1.57875
O75165	O75165	DnaJ homolog subfamily C member 13	DNAJC13	NaN	-3.04964	NaN	-2.38366	-2.95898	NaN
O75179	O75179	Ankyrin repeat domain-containing protein 17	ANKRD17	NaN	NaN	NaN	-3.2466	NaN	NaN
O75223	O75223	Gamma-glutamylcyclotransferase	GGCT	-0.468761	-0.601653	-0.329743	-0.318523	-0.566776	-0.244013
O75312	O75312	Zinc finger protein ZPR1	ZPR1	NaN	NaN	-2.26676	NaN	-2.53342	-1.98405
O75330	O75330	Hyaluronan mediated motility receptor	HMMR	NaN	-2.18629	-2.60141	-2.09983	-2.76481	-1.70515
O75347	O75347	Tubulin-specific chaperone A	TBCA	1.66129	1.72599	1.76003	1.76149	0.958191	1.76514
O75352	O75352	Mannose-P-dolichol utilization defect 1 protein	MPDU1	NaN	NaN	-3.40205	NaN	NaN	NaN
O75367;Q9P0M6	O75367	Core histone macro-H2A.1	H2AFY	-0.126181	-0.229499	0.110856	0.0745735	0.227909	0.294283
O75368	O75368	SH3 domain-binding glutamic acid-rich-like protein	SH3BGRL	-0.426058	-0.204343	-0.0759439	-0.153839	-0.153818	-0.213285
O75369	O75369	Filamin-B	FLNB	1.60524	1.45468	1.50473	1.62151	1.03352	1.73967
O75380	O75380	NADH dehydrogenase [ubiquinone] iron-sulfur protein 6, mitochondrial	NDUFS6	NaN	NaN	NaN	NaN	NaN	-4.39054
O75381	O75381	Peroxisomal membrane protein PEX14	PEX14	-3.15779	-3.22043	NaN	-3.09231	-2.71774	-2.60496
O75390	O75390	Citrate synthase, mitochondrial	CS	1.83156	1.77532	1.85432	1.79757	2.16273	1.93263
O75396	O75396	Vesicle-trafficking protein SEC22b	SEC22B	0.962362	1.0465	1.13747	1.25791	1.43908	1.54893
O75400	O75400	Pre-mRNA-processing factor 40 homolog A	PRPF40A	-0.361437	-0.578328	0.0401754	-0.155226	-0.34708	-0.0428848
O75431	O75431	Metaxin-2	MTX2	2.15818	1.95903	1.97533	1.94273	1.6343	2.20466
O75436	O75436	Vacuolar protein sorting-associated protein 26A	VPS26A	NaN	NaN	NaN	-1.29334	NaN	NaN
O75439	O75439	Mitochondrial-processing peptidase subunit beta	PMPCB	-1.48811	-1.23301	-1.70852	-1.09515	-0.995777	-0.999859
O75475	O75475	PC4 and SFRS1-interacting protein	PSIP1	2.17851	2.12545	2.1868	2.11337	1.83	2.46196
O75489	O75489	NADH dehydrogenase [ubiquinone] iron-sulfur protein 3, mitochondrial	NDUFS3	0.494823	0.177779	0.250644	0.184599	0.384789	0.547703
O75494;Q8WXF0	O75494;Q8WXF0	Serine/arginine-rich splicing factor 10;Serine/arginine-rich splicing factor 12	SRSF10;SRSF12	NaN	NaN	NaN	NaN	NaN	-0.531891
O75521	O75521	Enoyl-CoA delta isomerase 2, mitochondrial	ECI2	NaN	-1.52462	NaN	NaN	-2.01434	NaN
O75530	O75530	Polycomb protein EED	EED	NaN	NaN	-2.96745	-2.67145	-2.74456	NaN
O75531	O75531	Barrier-to-autointegration factor;Barrier-to-autointegration factor, N-terminally processed	BANF1	1.38252	2.07886	2.55364	1.88008	1.62689	0.308176
O75533	O75533	Splicing factor 3B subunit 1	SF3B1	2.86421	2.78576	2.80268	2.88953	2.90448	3.05977
O75534	O75534	Cold shock domain-containing protein E1	CSDE1	0.970602	1.02768	0.722674	1.04407	0.246088	1.14589
O75592	O75592	E3 ubiquitin-protein ligase MYCBP2	MYCBP2	NaN	NaN	0.140841	NaN	NaN	NaN
O75607	O75607	Nucleoplasmin-3	NPM3	-0.608702	-0.646766	-1.27583	-0.382549	-1.00813	-0.181316
O75608	O75608	Acyl-protein thioesterase 1	LYPLA1	-1.19787	-1.27337	-1.1962	-0.747662	-1.09167	-0.884359
O75643	O75643	U5 small nuclear ribonucleoprotein 200 kDa helicase	SNRNP200	2.48499	2.4984	2.2739	2.65034	2.37162	2.65351
O75663	O75663	TIP41-like protein	TIPRL	-1.55254	-1.45959	-1.28191	-1.48228	-1.3928	-1.30112
O75688	O75688	Protein phosphatase 1B	PPM1B	NaN	NaN	-3.1029	NaN	NaN	NaN
O75691	O75691	Small subunit processome component 20 homolog	UTP20	-2.51154	NaN	NaN	NaN	NaN	-1.72017
O75694	O75694	Nuclear pore complex protein Nup155	NUP155	0.798658	0.99055	0.558953	0.905579	0.798706	1.24879
O75717	O75717	WD repeat and HMG-box DNA-binding protein 1	WDHD1	-0.457829	-0.716928	-0.792014	-0.701906	NaN	-0.273401
O75746	O75746	Calcium-binding mitochondrial carrier protein Aralar1	SLC25A12	-1.52772	-1.27426	-1.07424	-0.867315	-0.943602	-0.82847
O75791	O75791	GRB2-related adapter protein 2	GRAP2	0.211946	0.586461	0.0272322	0.545702	-0.108027	0.736624
O75792	O75792	Ribonuclease H2 subunit A	RNASEH2A	-0.925146	-0.990064	-0.800502	-0.949791	-0.886292	-0.82906
O75794	O75794	Cell division cycle protein 123 homolog	CDC123	NaN	NaN	NaN	NaN	NaN	-0.868948
O75818	O75818	Ribonuclease P protein subunit p40	RPP40	NaN	NaN	NaN	-4.3112	NaN	NaN
O75821	O75821	Eukaryotic translation initiation factor 3 subunit G	EIF3G	1.96251	1.85011	1.75333	1.95104	1.53481	2.08279
O75822	O75822	Eukaryotic translation initiation factor 3 subunit J	EIF3J	0.129602	0.211909	0.258195	0.408329	0.381182	0.47307
O75832	O75832	26S proteasome non-ATPase regulatory subunit 10	PSMD10	-0.816376	-0.623023	-0.585647	-0.50493	-0.457926	-0.493731
O75844	O75844	CAAX prenyl protease 1 homolog	ZMPSTE24	-2.53342	-2.80682	-2.27781	-2.43313	-2.60814	-2.04472
O75874	O75874	Isocitrate dehydrogenase [NADP] cytoplasmic	IDH1	-0.247236	-0.149022	0.0867529	-0.260002	-0.0479469	0.0664482
O75928;O75925	O75928;O75925	E3 SUMO-protein ligase PIAS2;E3 SUMO-protein ligase PIAS1	PIAS2;PIAS1	NaN	NaN	NaN	NaN	-1.59719	NaN
O75934	O75934	Pre-mRNA-splicing factor SPF27	BCAS2	-0.803461	-1.35375	NaN	NaN	-0.402952	-0.635193
O75937	O75937	DnaJ homolog subfamily C member 8	DNAJC8	-0.988749	-1.00003	-0.689763	-0.952444	-0.900682	-0.476143
O75940	O75940	Survival of motor neuron-related-splicing factor 30	SMNDC1	NaN	-1.54804	-1.03208	-1.41289	NaN	-1.64911
O75947	O75947	ATP synthase subunit d, mitochondrial	ATP5H	1.05513	0.8446	0.673984	0.974119	1.28294	1.11621
O75955	O75955	Flotillin-1	FLOT1	-1.22331	NaN	NaN	NaN	-1.7057	-1.2954
O75964	O75964	ATP synthase subunit g, mitochondrial	ATP5L	1.34758	1.48634	1.32482	1.47089	1.78207	1.46308
O75995	O75995	SAM and SH3 domain-containing protein 3	SASH3	-0.424383	-1.01189	-0.644101	-0.590607	NaN	-0.608196
O76003	O76003	Glutaredoxin-3	GLRX3	1.60233	1.72052	1.56399	1.69987	1.29836	1.9194
O76021	O76021	Ribosomal L1 domain-containing protein 1	RSL1D1	0.918888	1.08762	1.21244	1.21513	1.12368	1.35474
O76031	O76031	ATP-dependent Clp protease ATP-binding subunit clpX-like, mitochondrial	CLPX	NaN	-0.325942	-0.995944	-0.627768	-0.187815	NaN
O76071	O76071	Probable cytosolic iron-sulfur protein assembly protein CIAO1	CIAO1	-1.31207	-1.35281	NaN	-1.26409	-1.40615	NaN
O76094	O76094	Signal recognition particle subunit SRP72	SRP72	-0.296814	0.00594044	-0.341928	-0.083477	-0.219498	0.175316
O94762	O94762	ATP-dependent DNA helicase Q5	RECQL5	NaN	NaN	NaN	NaN	-4.01927	NaN
O94776	O94776	Metastasis-associated protein MTA2	MTA2	1.81986	1.93865	1.87462	1.95071	1.96349	2.27238
O94804	O94804	Serine/threonine-protein kinase 10	STK10	-1.1476	-1.03808	-1.25708	-1.18294	-1.2343	-0.879204
O94826	O94826	Mitochondrial import receptor subunit TOM70	TOMM70A	0.17045	0.288386	0.345698	0.445528	0.687963	0.520422
O94842;Q96NM4;O15405	O94842;Q96NM4;O15405	TOX high mobility group box family member 4;TOX high mobility group box family member 2;TOX high mobility group box family member 3	TOX4;TOX2;TOX3	NaN	-2.59797	-2.69889	-2.64648	NaN	NaN
O94855	O94855	Protein transport protein Sec24D	SEC24D	NaN	NaN	NaN	NaN	-2.04873	NaN
O94874	O94874	E3 UFM1-protein ligase 1	UFL1	-1.58768	NaN	-1.56847	-1.8248	-1.18971	-1.46073
O94888	O94888	UBX domain-containing protein 7	UBXN7	0.028759	-1.9901	-1.74204	-0.282177	-0.405674	NaN
O94903	O94903	Proline synthase co-transcribed bacterial homolog protein	PROSC	NaN	NaN	NaN	NaN	NaN	-1.27128
O94905;O75477	O94905;O75477	Erlin-2;Erlin-1	ERLIN2;ERLIN1	-1.23729	-0.978627	-1.18111	-0.878584	-0.516376	-0.419487
O94906	O94906	Pre-mRNA-processing factor 6	PRPF6	0.357733	0.388736	0.229438	0.321804	0.270086	0.514227
O94915	O94915	Protein furry homolog-like	FRYL	-2.45761	NaN	NaN	NaN	NaN	NaN
O94919	O94919	Endonuclease domain-containing 1 protein	ENDOD1	NaN	NaN	NaN	NaN	-3.4196	NaN
O94925	O94925	Glutaminase kidney isoform, mitochondrial	GLS	0.090477	0.0274172	0.440961	0.172993	1.12474	0.237253
O94966	O94966	Ubiquitin carboxyl-terminal hydrolase 19	USP19	-3.51501	NaN	NaN	-3.42269	-3.45883	NaN
O94979	O94979	Protein transport protein Sec31A	SEC31A	0.329245	0.0498075	0.392579	0.0787525	0.471416	0.43387
O95071	O95071	E3 ubiquitin-protein ligase UBR5	UBR5	-2.58521	NaN	NaN	-2.85699	NaN	NaN
O95104	O95104	Splicing factor, arginine/serine-rich 15	SCAF4	NaN	NaN	-1.66675	NaN	NaN	-1.70243
O95163	O95163	Elongator complex protein 1	IKBKAP	-1.1928	-1.03791	-1.84614	-1.52974	-1.70454	-1.26432
O95167	O95167	NADH dehydrogenase [ubiquinone] 1 alpha subcomplex subunit 3	NDUFA3	NaN	NaN	NaN	-1.28319	NaN	-0.925919
O95182	O95182	NADH dehydrogenase [ubiquinone] 1 alpha subcomplex subunit 7	NDUFA7	-2.36825	-2.3431	-2.53773	-2.25263	-2.25088	NaN
O95197	O95197	Reticulon-3	RTN3	-1.11961	-1.05365	-0.934976	-0.97842	-0.54764	-1.0132
O95202	O95202	LETM1 and EF-hand domain-containing protein 1, mitochondrial	LETM1	0.442938	0.894584	0.605412	0.72707	1.14483	0.953594
O95218	O95218	Zinc finger Ran-binding domain-containing protein 2	ZRANB2	-0.439207	0.00524616	-0.153525	-0.0292721	-0.0119877	0.1588
O95232	O95232	Luc7-like protein 3	LUC7L3	-1.01886	NaN	NaN	-0.576155	NaN	NaN
O95235	O95235	Kinesin-like protein KIF20A	KIF20A	NaN	NaN	NaN	NaN	-3.3064	NaN
O95239	O95239	Chromosome-associated kinesin KIF4A	KIF4A	NaN	NaN	-2.92153	NaN	NaN	NaN
O95292	O95292	Vesicle-associated membrane protein-associated protein B/C	VAPB	NaN	-1.98369	-2.25665	NaN	-1.74544	-1.84367
O95295	O95295	SNARE-associated protein Snapin	SNAPIN	NaN	NaN	NaN	NaN	NaN	-1.61009
O95299	O95299	NADH dehydrogenase [ubiquinone] 1 alpha subcomplex subunit 10, mitochondrial	NDUFA10	-1.40389	-1.48472	-1.78205	-1.55835	-1.41518	-1.25557
O95319	O95319	CUGBP Elav-like family member 2	CELF2	NaN	NaN	NaN	NaN	NaN	-0.252743
O95336	O95336	6-phosphogluconolactonase	PGLS	0.53302	0.866866	0.587272	1.04012	0.341518	0.700312
O95347	O95347	Structural maintenance of chromosomes protein 2	SMC2	-0.312876	-0.353122	-0.372611	-0.171333	-0.348789	-0.0364494
O95372	O95372	Acyl-protein thioesterase 2	LYPLA2	NaN	NaN	NaN	NaN	-1.75554	NaN
O95373	O95373	Importin-7	IPO7	-0.86401	-1.41016	NaN	NaN	NaN	NaN
O95400	O95400	CD2 antigen cytoplasmic tail-binding protein 2	CD2BP2	-2.0147	-2.75263	-2.16772	NaN	-2.30027	-2.13567
O95433	O95433	Activator of 90 kDa heat shock protein ATPase homolog 1	AHSA1	2.37258	2.43151	2.43001	2.39516	2.64464	2.5316
O95456	O95456	Proteasome assembly chaperone 1	PSMG1	NaN	-1.70692	-1.13824	-1.10845	-1.92002	NaN
O95466	O95466	Formin-like protein 1	FMNL1	NaN	-1.74847	NaN	NaN	NaN	NaN
O95551	O95551	Tyrosyl-DNA phosphodiesterase 2	TDP2	-2.83544	-3.06521	-2.79567	-2.90414	-3.0359	-2.69087
O95571	O95571	Persulfide dioxygenase ETHE1, mitochondrial	ETHE1	NaN	-2.29047	NaN	NaN	NaN	NaN
O95573	O95573	Long-chain-fatty-acid--CoA ligase 3	ACSL3	0.100273	0.44336	0.152917	0.345194	0.989326	0.680387
O95602	O95602	DNA-directed RNA polymerase I subunit RPA1	POLR1A	NaN	NaN	NaN	NaN	NaN	-2.50002
O95671	O95671	N-acetylserotonin O-methyltransferase-like protein	ASMTL	2.77763	3.12508	2.88132	3.36812	2.96278	3.37363
O95721	O95721	Synaptosomal-associated protein 29	SNAP29	-2.73142	-2.68227	-2.8324	-2.8588	-2.9362	-2.52017
O95747;Q9UEW8	O95747	Serine/threonine-protein kinase OSR1	OXSR1	-1.20167	-1.25261	-0.864884	-1.14127	-0.820658	-0.743525
O95757	O95757	Heat shock 70 kDa protein 4L	HSPA4L	0.871511	0.704991	0.96428	0.792521	0.736221	0.975079
O95758	O95758	Polypyrimidine tract-binding protein 3	PTBP3	-0.898037	-0.885261	-1.58026	-0.583612	-0.91016	-1.70873
O95777	O95777	U6 snRNA-associated Sm-like protein LSm8	LSM8	NaN	-0.451324	NaN	NaN	NaN	NaN
O95782	O95782	AP-2 complex subunit alpha-1	AP2A1	0.187094	-0.0896254	-0.375857	-0.181198	-0.0913792	-0.295055
O95793	O95793	Double-stranded RNA-binding protein Staufen homolog 1	STAU1	-0.212585	-0.35942	-0.311532	-0.548227	-0.733755	-0.426479
O95801	O95801	Tetratricopeptide repeat protein 4	TTC4	NaN	-0.979032	NaN	NaN	NaN	-2.25204
O95816	O95816	BAG family molecular chaperone regulator 2	BAG2	-0.616024	-0.956344	-0.761289	NaN	-0.55965	-0.673479
O95831	O95831	Apoptosis-inducing factor 1, mitochondrial	AIFM1	1.8749	2.01335	2.09353	2.04631	2.41043	2.31532
O95861	O95861	3(2),5-bisphosphate nucleotidase 1	BPNT1	0.153105	-0.100484	0.177772	0.401358	0.941883	0.447565
O95864	O95864	Fatty acid desaturase 2	FADS2	-0.49774	-0.429461	-0.462594	-0.682159	-1.02782	-0.681519
O95999	O95999	B-cell lymphoma/leukemia 10	BCL10	NaN	NaN	NaN	NaN	NaN	-3.38582
O96000	O96000	NADH dehydrogenase [ubiquinone] 1 beta subcomplex subunit 10	NDUFB10	-1.51305	-1.67673	-1.25111	-1.48263	-1.51536	-1.37767
O96005	O96005	Cleft lip and palate transmembrane protein 1	CLPTM1	-0.970806	-1.09956	-0.590505	-1.19014	-0.734411	-0.724831
O96008	O96008	Mitochondrial import receptor subunit TOM40 homolog	TOMM40	0.312679	0.823512	0.447165	0.61829	0.929422	1.0821
O96019;O94805	O96019	Actin-like protein 6A	ACTL6A	0.456173	0.523088	0.553651	0.542736	0.446657	0.891094
P00338;Q6ZMR3;P07864	P00338	L-lactate dehydrogenase A chain	LDHA	4.80979	5.11167	4.915	4.93653	4.91594	5.36246
P00367;P49448	P00367;P49448	Glutamate dehydrogenase 1, mitochondrial;Glutamate dehydrogenase 2, mitochondrial	GLUD1;GLUD2	1.36923	1.38624	1.71964	1.4845	1.94995	1.65695
P00387	P00387	NADH-cytochrome b5 reductase 3;NADH-cytochrome b5 reductase 3 membrane-bound form;NADH-cytochrome b5 reductase 3 soluble form	CYB5R3	0.917459	1.17399	1.1084	1.03217	1.64824	1.27064
P00390	P00390	Glutathione reductase, mitochondrial	GSR	0.149807	0.169347	0.253459	0.228373	0.415995	0.284388
P00403	P00403	Cytochrome c oxidase subunit 2	MT-CO2	0.336658	0.320321	0.28576	0.964329	1.36668	1.2815
P00441	P00441	Superoxide dismutase [Cu-Zn]	SOD1	4.06542	3.41623	3.75985	4.28176	4.37992	4.39089
P00491	P00491	Purine nucleoside phosphorylase	PNP	1.47256	1.64887	1.58622	1.75276	1.47221	1.80924
P00492	P00492	Hypoxanthine-guanine phosphoribosyltransferase	HPRT1	0.366316	0.323239	0.583341	0.472475	0.421171	0.485386
P00505	P00505	Aspartate aminotransferase, mitochondrial	GOT2	2.68765	2.94377	2.90427	3.12204	3.29181	3.32254
P00558;P07205	P00558	Phosphoglycerate kinase 1	PGK1	5.44135	5.63379	5.75972	5.68827	5.59346	5.71089
P00813	P00813	Adenosine deaminase	ADA	0.171701	0.483848	0.103393	0.763819	0.0880547	0.799004
P01834	P01834	Ig kappa chain C region	IGKC	2.19029	2.87486	1.80153	2.83482	2.68189	3.51149
P01871;P04220	P01871	Ig mu chain C region	IGHM	-2.00252	0.167777	NaN	0.134352	-0.884684	0.345678
P01892;P30512;P16189;P30456	P01892	HLA class I histocompatibility antigen, A-2 alpha chain	HLA-A	4.87778	4.61968	4.68994	4.64589	4.7628	4.80912
P01903	P01903	HLA class II histocompatibility antigen, DR alpha chain	HLA-DRA	2.82674	2.54262	2.61156	2.22615	3.09505	2.65516
P01920;P05538	P01920	HLA class II histocompatibility antigen, DQ beta 1 chain	HLA-DQB1	2.07875	2.21479	1.95078	2.18387	2.26685	2.32036
P02545	P02545	Prelamin-A/C;Lamin-A/C	LMNA	1.35084	1.02254	1.61644	1.00226	1.52151	1.37959
P02751	P02751	Fibronectin;Anastellin;Ugl-Y1;Ugl-Y2;Ugl-Y3	FN1	NaN	NaN	-4.99138	NaN	2.46077	-4.13857
P02786	P02786	Transferrin receptor protein 1;Transferrin receptor protein 1, serum form	TFRC	1.57408	1.54901	0.877961	1.51407	1.31696	1.67394
P02794	P02794	Ferritin heavy chain;Ferritin heavy chain, N-terminally processed	FTH1	-0.901117	-0.85188	0.373996	-1.31718	-0.169249	-0.643465
P04040	P04040	Catalase	CAT	0.621578	0.378366	0.907268	0.525135	1.20395	0.715668
P04075	P04075	Fructose-bisphosphate aldolase A	ALDOA	6.45945	6.57416	6.70803	6.72516	6.56037	6.98085
P04080	P04080	Cystatin-B	CSTB	3.07808	2.61574	3.2032	2.62509	2.8425	3.09272
P04083	P04083	Annexin A1	ANXA1	1.17468	1.54999	1.28128	1.31141	1.30799	1.52756
P04114	P04114	Apolipoprotein B-100;Apolipoprotein B-48	APOB	NaN	NaN	NaN	NaN	0.115644	NaN
P04150	P04150	Glucocorticoid receptor	NR3C1	-2.21273	-2.3194	-1.80515	-2.49657	-1.67862	-1.881
P04179	P04179	Superoxide dismutase [Mn], mitochondrial	SOD2	NaN	-2.91694	-3.11818	-2.74724	-1.12525	-2.67834
P04233	P04233	HLA class II histocompatibility antigen gamma chain	CD74	2.22816	1.92198	1.72612	2.24373	2.74457	2.7051
P04406;O14556	P04406	Glyceraldehyde-3-phosphate dehydrogenase	GAPDH	7.81465	7.68586	7.77488	7.58962	7.65733	7.78737
P04440	P04440	HLA class II histocompatibility antigen, DP beta 1 chain	HLA-DPB1	-1.2642	-1.19902	-0.622548	-0.79405	-0.0702667	NaN
P04632	P04632	Calpain small subunit 1	CAPNS1	-0.595686	-0.660567	-0.770631	-0.732248	-0.796839	-0.446762
P04818	P04818	Thymidylate synthase	TYMS	-0.977211	-1.14109	-1.74637	NaN	NaN	-1.60948
P04843	P04843	Dolichyl-diphosphooligosaccharide--protein glycosyltransferase subunit 1	RPN1	2.72289	2.63982	2.71558	2.78412	3.32102	3.04784
P04844	P04844	Dolichyl-diphosphooligosaccharide--protein glycosyltransferase subunit 2	RPN2	1.85266	2.32558	1.68513	2.05814	2.32907	2.4648
P04899	P04899	Guanine nucleotide-binding protein G(i) subunit alpha-2	GNAI2	1.34135	1.1351	1.1585	1.23392	1.67547	1.50677
Q99878;Q96KK5;Q93077;Q7L7L0;Q6FI13;P20671;P0C0S8;P04908;Q9BTM1;Q16777;REV__Q8NB25;Q96QV6	Q99878;Q96KK5;Q93077;Q7L7L0;Q6FI13;P20671;P0C0S8;P04908;Q9BTM1;Q16777	Histone H2A type 1-J;Histone H2A type 1-H;Histone H2A type 1-C;Histone H2A type 3;Histone H2A type 2-A;Histone H2A type 1-D;Histone H2A type 1;Histone H2A type 1-B/E;Histone H2A.J;Histone H2A type 2-C	HIST1H2AJ;HIST1H2AH;HIST1H2AC;HIST3H2A;HIST2H2AA3;HIST1H2AD;HIST1H2AG;HIST1H2AB;H2AFJ;HIST2H2AC	2.80277	2.10292	2.62727	NaN	3.22079	2.17945
P05023;P13637;P50993;Q13733;P20648;P54707	P05023	Sodium/potassium-transporting ATPase subunit alpha-1	ATP1A1	3.00038	2.91732	3.07212	3.09047	3.33091	3.40973
P05114	P05114	Non-histone chromosomal protein HMG-14	HMGN1	-0.178339	0.129016	0.299644	-0.203094	-0.124306	0.276854
P05161	P05161	Ubiquitin-like protein ISG15	ISG15	NaN	NaN	NaN	NaN	NaN	-2.66743
P05165	P05165	Propionyl-CoA carboxylase alpha chain, mitochondrial	PCCA	NaN	NaN	NaN	NaN	NaN	-3.30533
P05198	P05198	Eukaryotic translation initiation factor 2 subunit 1	EIF2S1	1.98759	1.98991	1.85543	2.10846	1.89212	2.26125
P05204;O00479;Q15651	P05204	Non-histone chromosomal protein HMG-17	HMGN2	1.45657	0.96396	2.51656	0.68523	1.94153	1.51507
P05362	P05362	Intercellular adhesion molecule 1	ICAM1	0.819748	0.937854	1.47359	1.03615	2.00692	0.928675
P05386	P05386	60S acidic ribosomal protein P1	RPLP1	1.28162	3.70775	3.30648	3.08484	1.08616	3.83136
P05387	P05387	60S acidic ribosomal protein P2	RPLP2	4.91214	5.16337	4.61911	4.66869	4.15361	5.05319
P05388;Q8NHW5	P05388;Q8NHW5	60S acidic ribosomal protein P0;60S acidic ribosomal protein P0-like	RPLP0;RPLP0P6	5.06113	4.56341	4.94783	4.27807	4.71256	4.82571
P05455	P05455	Lupus La protein	SSB	2.68283	2.80917	2.69384	2.81841	2.55472	2.96457
P05771;P17252;P05129	P05771;P17252	Protein kinase C beta type;Protein kinase C alpha type	PRKCB;PRKCA	-2.68324	-2.71651	NaN	-3.09182	-1.64411	NaN
P06132	P06132	Uroporphyrinogen decarboxylase	UROD	NaN	-3.16444	NaN	NaN	NaN	NaN
P06213	P06213	Insulin receptor;Insulin receptor subunit alpha;Insulin receptor subunit beta	INSR	NaN	NaN	NaN	NaN	NaN	-3.68409
P06312	P06312	Ig kappa chain V-IV region	IGKV4-1	-1.64117	-1.82321	NaN	NaN	-1.3624	-0.893492
P06400	P06400	Retinoblastoma-associated protein	RB1	-0.362938	-0.647408	-0.198058	-0.499691	-0.502926	-0.332304
P06454	P06454	Prothymosin alpha;Prothymosin alpha, N-terminally processed;Thymosin alpha-1	PTMA	3.95822	4.18467	4.2353	4.22166	2.5065	4.26098
P06493	P06493	Cyclin-dependent kinase 1	CDK1	1.74774	1.24876	0.597186	1.7183	1.01957	1.05839
P06576	P06576	ATP synthase subunit beta, mitochondrial	ATP5B	5.10097	5.13449	5.22954	5.02256	5.6412	5.53234
P06730	P06730	Eukaryotic translation initiation factor 4E	EIF4E	0.315012	0.405578	0.051095	0.500574	-0.133512	0.638414
P06733	P06733	Alpha-enolase	ENO1	6.59387	6.91366	6.78777	6.77198	6.62127	6.94092
P06734	P06734	Low affinity immunoglobulin epsilon Fc receptor;Low affinity immunoglobulin epsilon Fc receptor membrane-bound form;Low affinity immunoglobulin epsilon Fc receptor soluble form	FCER2	1.51262	1.85635	1.84299	2.17506	2.45739	2.70924
P06744	P06744	Glucose-6-phosphate isomerase	GPI	4.48389	4.66516	4.60269	4.69341	4.50296	4.98486
P06748	P06748	Nucleophosmin	NPM1	5.90812	6.20598	5.94205	6.06199	6.09124	6.59171
P06753;P09493	P06753	Tropomyosin alpha-3 chain	TPM3	0.974009	0.841216	1.13771	0.942822	0.706758	1.07095
P07108	P07108	Acyl-CoA-binding protein	DBI	2.47337	2.57662	2.81376	2.86344	2.55647	2.90371
P07195	P07195	L-lactate dehydrogenase B chain	LDHB	5.42964	5.53221	5.4852	5.58977	5.37387	5.77326
P07203	P07203	Glutathione peroxidase 1	GPX1	0.291853	0.376346	0.0150518	0.359135	0.312689	0.602667
P07237	P07237	Protein disulfide-isomerase	P4HB	2.98343	2.91672	2.93555	3.09027	3.27202	3.16487
P07339	P07339	Cathepsin D;Cathepsin D light chain;Cathepsin D heavy chain	CTSD	-2.4774	-1.36902	-1.6465	-1.99667	-1.9109	-2.02788
P07355;A6NMY6	P07355;A6NMY6	Annexin A2;Putative annexin A2-like protein	ANXA2;ANXA2P2	3.13587	2.98313	3.22518	3.00128	3.1205	3.09139
P07384	P07384	Calpain-1 catalytic subunit	CAPN1	0.904057	1.08399	1.02761	1.00297	0.677473	0.722094
P07437;A6NNZ2;CON__ENSEMBL:ENSBTAP00000025008;Q9H4B7	P07437	Tubulin beta chain	TUBB	7.29696	7.34459	7.29644	7.27022	7.23365	7.41587
P07476	P07476	Involucrin	IVL	-1.18684	-0.762933	-1.19639	-0.680428	-1.80828	-0.803343
P07686	P07686	Beta-hexosaminidase subunit beta;Beta-hexosaminidase subunit beta chain B;Beta-hexosaminidase subunit beta chain A	HEXB	-1.01137	-1.25613	-0.913285	-0.975965	-0.580364	-0.971127
P07737;CON__P02584	P07737	Profilin-1	PFN1	5.60248	5.81881	6.15633	5.8934	5.72938	5.91439
P07741	P07741	Adenine phosphoribosyltransferase	APRT	-0.294838	-0.170501	-0.474275	-0.201706	-0.491877	0.279669
P07814	P07814	Bifunctional glutamate/proline--tRNA ligase;Glutamate--tRNA ligase;Proline--tRNA ligase	EPRS	3.15014	3.29771	3.17347	3.34939	3.04898	3.55208
P07900;Q58FG0;Q14568	P07900	Heat shock protein HSP 90-alpha	HSP90AA1	5.85166	5.61475	5.90296	5.62406	5.90714	6.01623
P07910;P0DMR1;O60812;B7ZW38;B2RXH8;Q86SE5	P07910	Heterogeneous nuclear ribonucleoproteins C1/C2	HNRNPC	4.59701	4.65162	4.90438	4.73378	5.0206	5.09486
P07919;A0A096LP55	P07919;A0A096LP55	Cytochrome b-c1 complex subunit 6, mitochondrial;Cytochrome b-c1 complex subunit 6	UQCRH;UQCRHL	NaN	0.00528812	NaN	-0.32065	NaN	NaN
P07948	P07948	Tyrosine-protein kinase Lyn	LYN	NaN	NaN	NaN	NaN	NaN	-2.98388
P07954	P07954	Fumarate hydratase, mitochondrial	FH	2.80069	2.99403	3.25409	3.33649	3.34545	2.97655
P08133	P08133	Annexin A6	ANXA6	4.08569	3.9681	4.04602	3.85946	4.14963	4.18824
P08195	P08195	4F2 cell-surface antigen heavy chain	SLC3A2	1.85077	2.21673	1.69215	2.43706	2.57921	2.6363
P08237	P08237	ATP-dependent 6-phosphofructokinase, muscle type	PFKM	0.769201	0.77604	0.561036	0.809271	0.885185	0.961409
P08238;Q58FF7;Q58FF6	P08238	Heat shock protein HSP 90-beta	HSP90AB1	7.87895	7.91814	7.83794	7.9103	7.6644	8.17744
P08240	P08240	Signal recognition particle receptor subunit alpha	SRPR	-1.46548	NaN	NaN	NaN	NaN	NaN
P08243	P08243	Asparagine synthetase [glutamine-hydrolyzing]	ASNS	1.13093	0.718907	1.18866	1.68171	0.451319	1.28789
P08397	P08397	Porphobilinogen deaminase	HMBS	NaN	NaN	NaN	NaN	-3.09929	NaN
P08559;P29803	P08559	Pyruvate dehydrogenase E1 component subunit alpha, somatic form, mitochondrial	PDHA1	-0.44599	-0.421809	-0.50467	-0.566889	-0.211329	-0.0307713
P08567	P08567	Pleckstrin	PLEK	0.978367	0.959496	1.25733	1.20671	1.05332	1.25975
P08574	P08574	Cytochrome c1, heme protein, mitochondrial	CYC1	0.500723	0.588262	0.70132	0.857311	1.2146	0.779964
P08575	P08575	Receptor-type tyrosine-protein phosphatase C	PTPRC	-2.10068	-1.71551	-1.90151	-1.5838	-1.86619	-1.44941
P08579	P08579	U2 small nuclear ribonucleoprotein B	SNRPB2	-2.0686	-1.79096	-2.08656	NaN	-2.05094	NaN
P08621	P08621	U1 small nuclear ribonucleoprotein 70 kDa	SNRNP70	1.4792	1.66084	1.39335	1.71147	1.20108	1.87549
P08670;CON__Q9DCV7;CON__Q3KNV1;CON__P08729;P08729;P41219;P17661;CON__Q9H552;CON__Q9NSB2;CON__Q6ISB0;P14136;Q9NSB2;CON__H-INV:HIT000292931;CON__Q61726;CON__O43790;CON__Q6NT21;CON__P78385;CON__Q14533;CON__P78386;CON__Q8N1N4-2;CON__Q7RTT2;CON__P07744;CON__Q5XKE5;CON__P12035;CON__Q01546;O43790;P78385;Q14533;P78386;Q8N1N4;Q5XKE5;P12035;Q01546	P08670	Vimentin	VIM	6.62132	6.10024	6.57623	6.01769	6.30879	6.22868
P08708	P08708	40S ribosomal protein S17	RPS17	3.72913	3.98072	3.57474	3.84235	3.32611	3.84063
P08754;P63096;P09471	P08754;P63096	Guanine nucleotide-binding protein G(k) subunit alpha;Guanine nucleotide-binding protein G(i) subunit alpha-1	GNAI3;GNAI1	-0.240515	-0.457276	0.056426	-0.472036	0.191231	-0.350388
P08758	P08758	Annexin A5	ANXA5	2.35663	2.08612	2.63535	2.27146	2.3749	2.18811
P08865	P08865	40S ribosomal protein SA	RPSA	4.4655	4.52484	4.238	4.26885	3.7101	4.34996
P09012	P09012	U1 small nuclear ribonucleoprotein A	SNRPA	1.74233	1.75251	1.67947	1.82834	1.59283	1.94697
P09104	P09104	Gamma-enolase	ENO2	2.20878	2.01285	2.1454	2.15401	1.62523	2.28129
P09132	P09132	Signal recognition particle 19 kDa protein	SRP19	-1.19483	-0.951421	-1.16825	-1.15926	-0.923969	-0.877895
P09211	P09211	Glutathione S-transferase P	GSTP1	4.83314	5.12206	5.00291	4.68287	4.75124	5.16223
P09234	P09234	U1 small nuclear ribonucleoprotein C	SNRPC	1.01401	1.07616	0.735129	1.34627	1.09645	1.24099
P09327	P09327	Villin-1	VIL1	NaN	NaN	NaN	NaN	NaN	-3.88473
P09382	P09382	Galectin-1	LGALS1	4.47601	4.1515	4.73763	4.38246	4.7097	4.29478
P09429;B2RPK0	P09429;B2RPK0	High mobility group protein B1;Putative high mobility group protein B1-like 1	HMGB1;HMGB1P1	4.57728	4.59511	4.60542	4.71726	4.52759	4.83881
P09496	P09496	Clathrin light chain A	CLTA	NaN	NaN	NaN	NaN	NaN	0.0741253
P09497	P09497	Clathrin light chain B	CLTB	-2.36592	NaN	NaN	NaN	NaN	NaN
P09525	P09525	Annexin A4	ANXA4	0.179827	0.158149	0.231709	0.115557	0.134529	0.473345
P09601	P09601	Heme oxygenase 1	HMOX1	NaN	NaN	-2.90485	NaN	NaN	NaN
P09622	P09622	Dihydrolipoyl dehydrogenase, mitochondrial	DLD	1.51755	1.36652	1.71447	1.35186	2.34798	1.81397
P09651;Q32P51	P09651;Q32P51	Heterogeneous nuclear ribonucleoprotein A1;Heterogeneous nuclear ribonucleoprotein A1, N-terminally processed;Heterogeneous nuclear ribonucleoprotein A1-like 2	HNRNPA1;HNRNPA1L2	5.2035	5.19483	5.0707	5.15167	4.95763	5.41998
P09661	P09661	U2 small nuclear ribonucleoprotein A	SNRPA1	0.151911	0.760251	0.00220203	0.279549	-0.0484371	1.16723
P09668	P09668	Pro-cathepsin H;Cathepsin H mini chain;Cathepsin H;Cathepsin H heavy chain;Cathepsin H light chain	CTSH	-0.539667	-0.410268	-0.106931	-0.707733	-0.325916	-0.228262
P09874	P09874	Poly [ADP-ribose] polymerase 1	PARP1	3.19377	3.26388	3.06301	3.30911	3.31261	3.6123
P09960	P09960	Leukotriene A-4 hydrolase	LTA4H	1.64671	1.64468	1.66883	1.67313	1.55001	1.72926
P09972	P09972	Fructose-bisphosphate aldolase C	ALDOC	2.75575	3.217	3.14448	3.16425	2.90917	3.45981
P50225;P0DMN0;P0DMM9;P50226	P50225;P0DMN0;P0DMM9;P50226	Sulfotransferase 1A1;Sulfotransferase 1A4;Sulfotransferase 1A3;Sulfotransferase 1A2	SULT1A1;SULT1A4;SULT1A3;SULT1A2	-1.89964	-1.81254	NaN	-2.30718	-0.236162	NaN
P0DMV9;P0DMV8	P0DMV9;P0DMV8	Heat shock 70 kDa protein 1B;Heat shock 70 kDa protein 1A	HSPA1B;HSPA1A	3.35534	3.16104	3.70118	3.11471	3.5316	3.25545
P0DN76;Q01081;Q8WU68	P0DN76;Q01081;Q8WU68	Splicing factor U2AF 35 kDa subunit;Splicing factor U2AF 26 kDa subunit	U2AF1;U2AF1L4	-1.2189	-1.26694	-1.02936	-1.2154	-0.774961	-0.828722
P10124	P10124	Serglycin	SRGN	-1.83953	-1.58041	-1.44346	NaN	0.118742	-0.315269
P10147;P16619	P10147;P16619	C-C motif chemokine 3;MIP-1-alpha(4-69);C-C motif chemokine 3-like 1;LD78-beta(3-70);LD78-beta(5-70)	CCL3;CCL3L1	NaN	NaN	NaN	NaN	-0.0302792	NaN
P10412	P10412	Histone H1.4	HIST1H1E	NaN	NaN	NaN	NaN	NaN	-0.556856
P10515	P10515	Dihydrolipoyllysine-residue acetyltransferase component of pyruvate dehydrogenase complex, mitochondrial	DLAT	-0.644562	-0.635705	-0.379848	NaN	0.37397	NaN
P10599	P10599	Thioredoxin	TXN	3.6546	3.71295	3.79278	3.81055	3.8108	3.83731
P10606	P10606	Cytochrome c oxidase subunit 5B, mitochondrial	COX5B	-0.234535	-0.560019	-0.356904	-0.497047	-0.0314903	-0.131065
P10620	P10620	Microsomal glutathione S-transferase 1	MGST1	0.938448	1.08467	1.43898	1.22022	1.26164	1.28536
P10644	P10644	cAMP-dependent protein kinase type I-alpha regulatory subunit;cAMP-dependent protein kinase type I-alpha regulatory subunit, N-terminally processed	PRKAR1A	NaN	NaN	NaN	NaN	-1.81773	NaN
P10768	P10768	S-formylglutathione hydrolase	ESD	2.19619	2.33341	2.1914	2.28832	2.06627	2.47984
P10809	P10809	60 kDa heat shock protein, mitochondrial	HSPD1	6.27167	6.57136	6.38422	6.39743	6.7971	6.80787
P11021	P11021	78 kDa glucose-regulated protein	HSPA5	5.59008	5.626	5.54724	5.62085	5.66508	5.85131
P11142;P54652	P11142	Heat shock cognate 71 kDa protein	HSPA8	7.04863	6.86504	6.71858	6.82296	6.50635	7.09229
P11166	P11166	Solute carrier family 2, facilitated glucose transporter member 1	SLC2A1	NaN	-1.39229	NaN	NaN	NaN	NaN
P11171	P11171	Protein 4.1	EPB41	1.24846	1.20519	1.00846	1.25941	1.11789	1.76305
P11172	P11172	Uridine 5-monophosphate synthase;Orotate phosphoribosyltransferase;Orotidine 5-phosphate decarboxylase	UMPS	-0.0206528	-0.295335	-1.26259	-0.0622272	NaN	NaN
P11177	P11177	Pyruvate dehydrogenase E1 component subunit beta, mitochondrial	PDHB	1.21149	1.84122	1.17829	1.17638	1.39174	1.6181
P11216	P11216	Glycogen phosphorylase, brain form	PYGB	NaN	NaN	NaN	-1.98121	NaN	NaN
P11233;P11234	P11233;P11234	Ras-related protein Ral-A;Ras-related protein Ral-B	RALA;RALB	NaN	-1.45823	-1.60254	-1.54131	NaN	NaN
P11279	P11279	Lysosome-associated membrane glycoprotein 1	LAMP1	-1.79261	NaN	-0.931197	-1.43195	NaN	-1.77244
P11310	P11310	Medium-chain specific acyl-CoA dehydrogenase, mitochondrial	ACADM	-0.657393	-0.658948	-0.650935	-0.499866	-0.27931	-0.151514
P11387;Q969P6	P11387	DNA topoisomerase 1	TOP1	2.49873	2.58546	2.43189	2.86298	2.76059	2.85715
P11388	P11388	DNA topoisomerase 2-alpha	TOP2A	2.31582	2.35841	1.60997	2.32902	1.00936	2.48924
P11413	P11413	Glucose-6-phosphate 1-dehydrogenase	G6PD	-0.653082	-0.800782	-0.525743	-0.57436	-0.488878	-0.476738
P11441	P11441	Ubiquitin-like protein 4A	UBL4A	NaN	NaN	NaN	NaN	NaN	-3.21709
P11586	P11586	C-1-tetrahydrofolate synthase, cytoplasmic;Methylenetetrahydrofolate dehydrogenase;Methenyltetrahydrofolate cyclohydrolase;Formyltetrahydrofolate synthetase;C-1-tetrahydrofolate synthase, cytoplasmic, N-terminally processed	MTHFD1	3.57641	3.49321	3.3806	3.68524	3.54263	3.81465
P11717	P11717	Cation-independent mannose-6-phosphate receptor	IGF2R	NaN	-1.49497	-1.11085	-1.46038	-1.50175	-1.17477
P11766	P11766	Alcohol dehydrogenase class-3	ADH5	1.1827	1.20036	1.07781	1.09515	1.23409	1.16077
P11836	P11836	B-lymphocyte antigen CD20	MS4A1	NaN	NaN	NaN	NaN	NaN	-1.49801
P11908	P11908	Ribose-phosphate pyrophosphokinase 2	PRPS2	1.79942	2.04081	1.79234	2.22935	1.73985	2.50612
P11912	P11912	B-cell antigen receptor complex-associated protein alpha chain	CD79A	-3.19642	-2.2205	NaN	NaN	NaN	NaN
P11940;Q9H361;Q4VXU2	P11940;Q9H361	Polyadenylate-binding protein 1;Polyadenylate-binding protein 3	PABPC1;PABPC3	3.42924	3.33341	3.20294	3.51098	2.82113	3.55757
P12004	P12004	Proliferating cell nuclear antigen	PCNA	3.42898	2.88677	3.58733	3.41548	2.53957	3.36085
P12074	P12074	Cytochrome c oxidase subunit 6A1, mitochondrial	COX6A1	0.177017	NaN	0.382915	NaN	0.503447	0.141924
P12081	P12081	Histidine--tRNA ligase, cytoplasmic	HARS	0.262421	0.183385	1.03042	0.362144	0.253304	0.599979
P12235;P12236	P12235;P12236	ADP/ATP translocase 1;ADP/ATP translocase 3;ADP/ATP translocase 3, N-terminally processed	SLC25A4;SLC25A6	3.07875	2.99506	3.04472	3.07041	3.37905	3.27812
P12268	P12268	Inosine-5-monophosphate dehydrogenase 2	IMPDH2	3.62087	3.90697	3.58985	3.81529	3.48106	3.96022
P12270	P12270	Nucleoprotein TPR	TPR	2.17361	2.09469	2.1285	2.2577	2.18203	2.44864
P12532;P17540	P12532	Creatine kinase U-type, mitochondrial	CKMT1A	-0.722654	-0.500583	-1.34772	-0.767765	-0.178568	-0.0871811
P12694	P12694	2-oxoisovalerate dehydrogenase subunit alpha, mitochondrial	BCKDHA	NaN	NaN	NaN	NaN	-2.3598	NaN
P12814;P35609	P12814	Alpha-actinin-1	ACTN1	0.401878	0.490224	0.207461	0.491673	-0.00753021	0.632799
P12931;P07947;P06239;P06241	P12931	Proto-oncogene tyrosine-protein kinase Src	SRC	-0.599524	-0.952451	-0.912068	NaN	NaN	-0.355961
P12956	P12956	X-ray repair cross-complementing protein 6	XRCC6	4.07875	4.22366	3.9384	4.1765	4.27655	4.41472
P13010	P13010	X-ray repair cross-complementing protein 5	XRCC5	3.32215	3.32288	3.21856	3.43979	3.21565	3.6772
P13073	P13073	Cytochrome c oxidase subunit 4 isoform 1, mitochondrial	COX4I1	1.35742	1.12504	1.25574	1.57747	1.55392	1.51167
P13489	P13489	Ribonuclease inhibitor	RNH1	1.09361	1.08971	1.30513	1.24332	1.2999	1.42586
P13639	P13639	Elongation factor 2	EEF2	6.05545	6.12089	5.9492	6.06665	5.60982	6.13421
P13667	P13667	Protein disulfide-isomerase A4	PDIA4	2.93666	3.04712	2.9869	3.25588	3.24909	3.42535
P13674	P13674	Prolyl 4-hydroxylase subunit alpha-1	P4HA1	-0.875116	-0.224845	-0.238612	0.0560589	-0.0471287	-0.0144882
P13693;Q9HAU6;Q56UQ5	P13693	Translationally-controlled tumor protein	TPT1	1.65146	1.56448	1.56727	1.48379	0.842747	1.50532
P13747	P13747	HLA class I histocompatibility antigen, alpha chain E	HLA-E	NaN	-0.827521	-1.02483	-1.23376	-1.1433	NaN
P13761;Q9TQE0;P79483;Q95IE3;Q30134;Q29974;P04229;Q9GIY3;Q30154;P13760;Q5Y7A7;P01912;P01911	P13761;Q9TQE0	HLA class II histocompatibility antigen, DRB1-7 beta chain;HLA class II histocompatibility antigen, DRB1-9 beta chain	HLA-DRB1	4.13731	4.14806	4.19969	4.38246	4.9256	4.60445
P13762	P13762	HLA class II histocompatibility antigen, DR beta 4 chain	HLA-DRB4	-0.0276928	-0.283261	-0.251922	-0.3402	0.215469	0.334778
P13796;P13797	P13796	Plastin-2	LCP1	6.72409	6.78872	6.99375	6.84573	6.67196	6.96784
P13798	P13798	Acylamino-acid-releasing enzyme	APEH	0.289812	0.534738	0.641335	0.781946	0.476824	0.855528
P13804	P13804	Electron transfer flavoprotein subunit alpha, mitochondrial	ETFA	1.49887	1.57222	1.65723	1.75165	1.9905	1.81154
P13807;P54840	P13807	Glycogen [starch] synthase, muscle	GYS1	NaN	NaN	NaN	NaN	NaN	-2.22173
P13861	P13861	cAMP-dependent protein kinase type II-alpha regulatory subunit	PRKAR2A	-1.4361	-1.83555	-1.64827	-1.64151	-1.9216	-1.88681
P13929	P13929	Beta-enolase	ENO3	-3.15187	-2.9801	-2.83591	-3.06454	-2.95196	-2.83637
P13984	P13984	General transcription factor IIF subunit 2	GTF2F2	-0.675217	-0.405318	-0.456151	-0.722132	-0.507526	-0.201569
P13995	P13995	Bifunctional methylenetetrahydrofolate dehydrogenase/cyclohydrolase, mitochondrial;NAD-dependent methylenetetrahydrofolate dehydrogenase;Methenyltetrahydrofolate cyclohydrolase	MTHFD2	-0.134861	1.06237	0.385421	0.181231	0.909273	-0.0459652
P14209	P14209	CD99 antigen	CD99	-1.14404	-0.700912	-1.50507	-0.494761	-0.291498	-0.528673
P14314	P14314	Glucosidase 2 subunit beta	PRKCSH	2.56424	2.5304	2.58616	2.47	2.60269	2.73312
P14317	P14317	Hematopoietic lineage cell-specific protein	HCLS1	1.89452	1.98381	1.98026	1.99946	1.95536	2.17336
P14324	P14324	Farnesyl pyrophosphate synthase	FDPS	1.71672	2.1674	2.06466	1.88976	2.02111	2.45307
P14550	P14550	Alcohol dehydrogenase [NADP(+)]	AKR1A1	1.07606	1.35121	1.18697	1.58927	1.36741	1.70766
P14618	P14618	Pyruvate kinase PKM	PKM	6.75535	6.81801	7.13947	6.44444	6.89284	6.73811
P14625;Q58FF3	P14625	Endoplasmin	HSP90B1	4.66317	4.8796	4.75669	4.92453	4.83155	5.07741
P14635	P14635	G2/mitotic-specific cyclin-B1	CCNB1	-3.42069	-3.05706	NaN	-3.44901	NaN	NaN
P14678;P63162	P14678;P63162	Small nuclear ribonucleoprotein-associated proteins B and B;Small nuclear ribonucleoprotein-associated protein N	SNRPB;SNRPN	0.728601	0.436227	-0.230105	0.261246	0.325457	0.639936
P14735	P14735	Insulin-degrading enzyme	IDE	0.0115719	0.262477	-0.339421	0.222754	-0.413866	0.0714207
P14854	P14854	Cytochrome c oxidase subunit 6B1	COX6B1	-0.765877	-1.2059	-1.07935	-0.690657	-0.84197	-0.212626
P14859;Q9UKI9;P09086	P14859;Q9UKI9;P09086	POU domain, class 2, transcription factor 1;POU domain, class 2, transcription factor 3;POU domain, class 2, transcription factor 2	POU2F1;POU2F3;POU2F2	NaN	NaN	NaN	-4.48696	NaN	NaN
P14866	P14866	Heterogeneous nuclear ribonucleoprotein L	HNRNPL	4.37262	4.39793	4.59691	4.60295	4.86544	4.84974
P14868	P14868	Aspartate--tRNA ligase, cytoplasmic	DARS	2.62704	2.78201	2.81042	2.94236	2.8502	2.97522
P14927	P14927	Cytochrome b-c1 complex subunit 7	UQCRB	-0.207651	-0.425548	-0.32949	-0.506289	-0.73843	-0.118706
P15121	P15121	Aldose reductase	AKR1B1	1.60471	1.71367	1.60161	1.83453	1.73297	2.06273
P15153;P60763	P15153	Ras-related C3 botulinum toxin substrate 2	RAC2	2.41297	1.99465	2.16543	2.17681	2.29693	2.4708
P15170	P15170	Eukaryotic peptide chain release factor GTP-binding subunit ERF3A	GSPT1	1.07089	0.689265	1.10187	0.88895	1.04222	1.08499
P15311	P15311	Ezrin	EZR	1.62951	1.65265	2.12656	1.77309	1.96319	2.01964
P15374	P15374	Ubiquitin carboxyl-terminal hydrolase isozyme L3	UCHL3	1.03547	0.700181	0.714648	0.852806	0.496655	0.815777
P15498	P15498	Proto-oncogene vav	VAV1	NaN	NaN	NaN	NaN	-4.10694	NaN
P15531	P15531	Nucleoside diphosphate kinase A	NME1	2.14468	2.32836	2.1779	2.52007	2.02636	2.73333
P15559	P15559	NAD(P)H dehydrogenase [quinone] 1	NQO1	-0.530684	NaN	-0.0606966	NaN	NaN	NaN
P15880	P15880	40S ribosomal protein S2	RPS2	3.23257	3.04534	3.30173	3.19021	2.90326	3.43779
P15927	P15927	Replication protein A 32 kDa subunit	RPA2	-0.866209	-0.877257	-1.14922	-1.05789	-0.955971	-0.738295
P16104	P16104	Histone H2AX	H2AFX	-1.17752	NaN	NaN	NaN	-1.30442	NaN
P16278	P16278	Beta-galactosidase	GLB1	NaN	NaN	NaN	NaN	NaN	-2.3771
P16401	P16401	Histone H1.5	HIST1H1B	5.18226	5.19046	5.08862	5.40795	5.41735	5.58268
P16402	P16402	Histone H1.3	HIST1H1D	-0.340336	-0.169164	-0.385694	-0.0819798	0.163122	0.049181
P16403;P22492;Q02539	P16403	Histone H1.2	HIST1H1C	5.75859	5.55401	5.71842	5.52416	5.8091	5.82512
P16435	P16435	NADPH--cytochrome P450 reductase	POR	-0.626366	-0.457671	-0.662206	-0.0733814	-0.10939	-0.109417
P16615;O14983;Q93084	P16615	Sarcoplasmic/endoplasmic reticulum calcium ATPase 2	ATP2A2	1.89992	1.78915	2.02342	1.88121	2.12951	2.38452
P16885	P16885	1-phosphatidylinositol 4,5-bisphosphate phosphodiesterase gamma-2	PLCG2	0.307062	0.61645	0.345826	0.660168	0.0798874	0.700428
P16949;Q9H169;REV__P36956;Q9NZ72;H7BZ55	P16949	Stathmin	STMN1	1.74906	1.65526	2.10522	1.54906	1.82732	2.02769
P16989	P16989	Y-box-binding protein 3	YBX3	1.30594	1.18539	1.09161	1.15212	0.57596	1.3751
P17050	P17050	Alpha-N-acetylgalactosaminidase	NAGA	NaN	NaN	NaN	NaN	-2.24459	NaN
P17096	P17096	High mobility group protein HMG-I/HMG-Y	HMGA1	1.3675	1.66421	1.36141	1.71995	1.81423	2.09172
P17174	P17174	Aspartate aminotransferase, cytoplasmic	GOT1	1.83686	1.87245	2.08422	1.97482	1.56545	2.1258
P17275	P17275	Transcription factor jun-B	JUNB	-2.04656	-1.94919	NaN	-2.30774	NaN	NaN
P17480	P17480	Nucleolar transcription factor 1	UBTF	-1.79736	-1.87009	-1.57195	-1.79333	-1.61791	-1.74793
P17706	P17706	Tyrosine-protein phosphatase non-receptor type 2	PTPN2	NaN	NaN	NaN	NaN	-4.2165	NaN
P17812	P17812	CTP synthase 1	CTPS1	1.70071	1.63323	1.17111	1.48306	1.0183	1.67171
P17844	P17844	Probable ATP-dependent RNA helicase DDX5	DDX5	2.79734	2.68399	2.20329	2.79026	2.3541	2.79681
P17858	P17858	ATP-dependent 6-phosphofructokinase, liver type	PFKL	1.2911	1.11756	1.07673	1.44658	1.03246	1.5364
P17931	P17931	Galectin-3	LGALS3	-2.15339	NaN	-1.95457	-1.95238	NaN	-1.73349
P17980	P17980	26S protease regulatory subunit 6A	PSMC3	1.75479	1.84567	1.87373	1.75165	1.8281	2.05007
P17987	P17987	T-complex protein 1 subunit alpha	TCP1	3.4806	3.4282	3.56012	3.69657	3.33174	3.73141
P18031	P18031	Tyrosine-protein phosphatase non-receptor type 1	PTPN1	0.111347	-0.174935	0.251864	0.0871124	0.278357	0.339357
P18077	P18077	60S ribosomal protein L35a	RPL35A	-0.652639	NaN	-0.402841	-0.706512	-0.777805	-0.231766
P18085;P84085	P18085;P84085	ADP-ribosylation factor 4;ADP-ribosylation factor 5	ARF4;ARF5	2.60861	2.78386	2.71478	2.75257	2.59741	2.92902
P18124	P18124	60S ribosomal protein L7	RPL7	3.93764	4.05821	4.00016	4.11438	4.02201	4.22332
P18206	P18206	Vinculin	VCL	3.04515	3.02956	2.96869	3.115	2.81788	3.11451
P18583	P18583	Protein SON	SON	0.597971	0.460353	0.401994	0.513884	0.881371	0.668144
P18615	P18615	Negative elongation factor E	NELFE	NaN	NaN	NaN	NaN	-2.40012	NaN
P18621	P18621	60S ribosomal protein L17	RPL17	3.21988	3.64238	3.09514	2.9443	2.66883	2.8521
P18669;P15259;Q8N0Y7	P18669	Phosphoglycerate mutase 1	PGAM1	4.78667	4.85502	4.77247	4.83265	4.48652	5.10427
P18754	P18754	Regulator of chromosome condensation	RCC1	1.82589	1.7901	1.53501	1.9384	1.91453	2.27572
P18858	P18858	DNA ligase 1	LIG1	-0.753675	-0.70806	-1.12964	-1.11222	-1.01283	-0.81748
P18859	P18859	ATP synthase-coupling factor 6, mitochondrial	ATP5J	0.521204	0.500518	0.586734	0.784481	0.849937	0.761089
P18887	P18887	DNA repair protein XRCC1	XRCC1	-1.47529	-1.61364	-1.08594	-1.36939	-1.94999	-1.42578
P19174	P19174	1-phosphatidylinositol 4,5-bisphosphate phosphodiesterase gamma-1	PLCG1	NaN	NaN	NaN	NaN	-1.93947	NaN
P19256	P19256	Lymphocyte function-associated antigen 3	CD58	NaN	NaN	NaN	NaN	NaN	-1.78883
P19338	P19338	Nucleolin	NCL	5.06246	5.19304	5.0773	5.24023	5.16509	5.58021
P19387	P19387	DNA-directed RNA polymerase II subunit RPB3	POLR2C	-1.88941	NaN	-1.82148	NaN	NaN	NaN
P19388	P19388	DNA-directed RNA polymerases I, II, and III subunit RPABC1	POLR2E	NaN	NaN	NaN	NaN	NaN	-0.915417
P19404	P19404	NADH dehydrogenase [ubiquinone] flavoprotein 2, mitochondrial	NDUFV2	-0.940207	-0.831893	-1.01574	-0.662352	-0.959888	-0.61566
P19525	P19525	Interferon-induced, double-stranded RNA-activated protein kinase	EIF2AK2	-0.605391	-0.521968	-0.501065	-0.570095	-0.470085	-0.242271
P19623	P19623	Spermidine synthase	SRM	1.21981	1.34769	0.371345	0.825666	0.274145	1.66568
P19784	P19784	Casein kinase II subunit alpha	CSNK2A2	-1.38895	-1.65888	-0.570811	NaN	-2.39664	-1.6007
P19838	P19838	Nuclear factor NF-kappa-B p105 subunit;Nuclear factor NF-kappa-B p50 subunit	NFKB1	0.018383	0.122216	0.0652552	0.0486412	0.0925102	0.0289192
P19878	P19878	Neutrophil cytosol factor 2	NCF2	-2.56038	-2.67238	-2.41008	-2.77717	-2.56666	-2.32599
P20036	P20036	HLA class II histocompatibility antigen, DP alpha 1 chain	HLA-DPA1	1.51882	0.934962	0.162478	0.139683	0.444422	0.857988
P20042	P20042	Eukaryotic translation initiation factor 2 subunit 2	EIF2S2	0.954657	1.11457	1.14492	1.23032	0.588161	1.45026
P20073	P20073	Annexin A7	ANXA7	0.456348	0.133882	0.471812	0.298466	0.203196	0.419441
P20273	P20273	B-cell receptor CD22	CD22	-2.02651	-1.39563	-2.27099	-0.913631	-1.59695	-0.761421
P20290	P20290	Transcription factor BTF3	BTF3	3.04427	2.88655	2.98246	2.49396	1.18608	2.78433
P20339	P20339	Ras-related protein Rab-5A	RAB5A	NaN	NaN	-2.25241	NaN	NaN	NaN
P20340;Q9NRW1;Q14964	P20340;Q9NRW1;Q14964	Ras-related protein Rab-6A;Ras-related protein Rab-6B;Ras-related protein Rab-39A	RAB6A;RAB6B;RAB39A	0.843025	1.17491	1.06054	1.04399	2.09153	1.1784
P20618	P20618	Proteasome subunit beta type-1	PSMB1	1.45639	1.31684	1.2076	1.35563	0.997665	1.33941
P20645	P20645	Cation-dependent mannose-6-phosphate receptor	M6PR	-0.173246	0.201716	-0.0977812	0.20793	0.441048	0.303074
P20674	P20674	Cytochrome c oxidase subunit 5A, mitochondrial	COX5A	1.11034	1.55614	1.38087	1.35584	1.50949	1.38559
P20700	P20700	Lamin-B1	LMNB1	4.04261	3.95492	4.1996	4.05068	4.36379	4.36014
P20810	P20810	Calpastatin	CAST	-0.191011	-0.593465	-0.120963	-0.300747	-0.337658	-0.223824
P20936	P20936	Ras GTPase-activating protein 1	RASA1	NaN	NaN	NaN	NaN	NaN	-3.13974
P21281;P15313	P21281	V-type proton ATPase subunit B, brain isoform	ATP6V1B2	0.0776787	0.148343	0.26187	0.0105629	0.290171	0.140934
P21291	P21291	Cysteine and glycine-rich protein 1	CSRP1	1.17038	1.1578	1.17491	0.968584	0.597805	1.20032
P21333	P21333	Filamin-A	FLNA	4.40151	4.25768	4.43721	4.39849	4.02556	4.45497
P21399	P21399	Cytoplasmic aconitate hydratase	ACO1	NaN	NaN	NaN	NaN	NaN	-3.72464
P21796	P21796	Voltage-dependent anion-selective channel protein 1	VDAC1	4.38338	4.38088	4.4048	4.34517	4.95686	4.7003
P21912	P21912	Succinate dehydrogenase [ubiquinone] iron-sulfur subunit, mitochondrial	SDHB	-0.285387	-0.240645	-0.487863	-0.360445	-0.46184	-0.0214996
P21964	P21964	Catechol O-methyltransferase	COMT	NaN	NaN	NaN	NaN	-0.844807	NaN
P22059	P22059	Oxysterol-binding protein 1	OSBP	-1.04312	-1.31	NaN	-1.0855	-1.13217	-1.00318
P22061	P22061	Protein-L-isoaspartate(D-aspartate) O-methyltransferase	PCMT1	0.327	0.192956	0.344586	0.148111	0.219379	0.485386
P22087;A6NHQ2	P22087	rRNA 2-O-methyltransferase fibrillarin	FBL	2.23458	2.50708	2.11923	2.43921	2.60178	2.73119
P22090;Q8TD47	P22090	40S ribosomal protein S4, Y isoform 1	RPS4Y1	NaN	NaN	NaN	NaN	-0.841545	NaN
P22102	P22102	Trifunctional purine biosynthetic protein adenosine-3;Phosphoribosylamine--glycine ligase;Phosphoribosylformylglycinamidine cyclo-ligase;Phosphoribosylglycinamide formyltransferase	GART	2.86294	3.17772	2.87169	3.29943	2.66323	3.30057
P22234	P22234	Multifunctional protein ADE2;Phosphoribosylaminoimidazole-succinocarboxamide synthase;Phosphoribosylaminoimidazole carboxylase	PAICS	3.61349	3.86017	3.56628	4.08687	3.59549	4.09675
P22307	P22307	Non-specific lipid-transfer protein	SCP2	0.136429	-0.11933	0.313979	0.104965	0.690073	NaN
P22314	P22314	Ubiquitin-like modifier-activating enzyme 1	UBA1	4.02714	4.07529	4.10557	4.03735	3.93475	4.20036
P22392;O60361	P22392;O60361	Nucleoside diphosphate kinase B;Putative nucleoside diphosphate kinase	NME2;NME2P1	4.07715	4.17099	4.02044	4.14778	3.94767	4.33587
P22570	P22570	NADPH:adrenodoxin oxidoreductase, mitochondrial	FDXR	-1.44374	-0.603644	-1.1574	-0.833807	-0.86245	-0.6691
P22626	P22626	Heterogeneous nuclear ribonucleoproteins A2/B1	HNRNPA2B1	5.67911	5.7001	5.59399	5.60838	5.76805	5.98894
P22695	P22695	Cytochrome b-c1 complex subunit 2, mitochondrial	UQCRC2	2.30844	1.99999	2.07821	2.1218	2.22282	2.4611
P23193;Q15560	P23193	Transcription elongation factor A protein 1	TCEA1	1.29997	1.08602	1.36092	1.30247	1.42459	1.62891
P23246	P23246	Splicing factor, proline- and glutamine-rich	SFPQ	4.3709	4.27566	4.31748	4.14172	4.31464	4.42195
P23258;Q9NRH3	P23258;Q9NRH3	Tubulin gamma-1 chain;Tubulin gamma-2 chain	TUBG1;TUBG2	-0.483318	-0.463426	-0.628655	-0.498573	-0.948706	-0.530453
P23284	P23284	Peptidyl-prolyl cis-trans isomerase B	PPIB	2.98195	3.1191	3.19308	3.10513	3.27308	3.54856
P23368	P23368	NAD-dependent malic enzyme, mitochondrial	ME2	1.31882	1.89412	1.36516	1.92631	1.93017	2.13501
P23381	P23381	Tryptophan--tRNA ligase, cytoplasmic;T1-TrpRS;T2-TrpRS	WARS	2.08758	2.14124	2.32558	2.35119	2.30759	2.24293
P23396	P23396	40S ribosomal protein S3	RPS3	4.39403	4.40263	4.2493	4.5089	4.02743	4.7279
P23497	P23497	Nuclear autoantigen Sp-100	SP100	-1.6111	-1.43079	-1.04045	-1.51874	-1.28647	-1.05062
P23526	P23526	Adenosylhomocysteinase	AHCY	3.65153	3.80069	3.722	3.76403	3.6494	3.80382
P23528;Q9Y281	P23528	Cofilin-1	CFL1	5.76822	5.59148	5.66513	5.63271	5.44193	5.66331
P23588	P23588	Eukaryotic translation initiation factor 4B	EIF4B	1.13992	1.12757	0.971919	1.25812	0.666981	1.35605
P23786	P23786	Carnitine O-palmitoyltransferase 2, mitochondrial	CPT2	-1.97122	-1.5825	-1.63554	-1.64177	-1.13078	-1.01789
P23919	P23919	Thymidylate kinase	DTYMK	NaN	NaN	NaN	NaN	NaN	-2.87235
P23921	P23921	Ribonucleoside-diphosphate reductase large subunit	RRM1	0.791187	0.343349	0.0264387	0.59153	-0.50955	0.404543
P24534	P24534	Elongation factor 1-beta	EEF1B2	3.03291	3.3264	3.14224	3.55872	3.03376	3.52852
P24539	P24539	ATP synthase F(0) complex subunit B1, mitochondrial	ATP5F1	0.786783	0.797946	1.16587	1.0488	1.28479	0.798431
P24666	P24666	Low molecular weight phosphotyrosine protein phosphatase	ACP1	-1.13667	-0.822076	-1.06576	-0.941544	-1.09243	-0.771828
P24752	P24752	Acetyl-CoA acetyltransferase, mitochondrial	ACAT1	0.300573	0.348025	0.472541	0.34866	0.735344	0.725138
P24928	P24928	DNA-directed RNA polymerase II subunit RPB1	POLR2A	-0.64324	-0.431008	-0.705617	-0.393648	-1.09801	-0.518515
P24941;Q00526	P24941;Q00526	Cyclin-dependent kinase 2;Cyclin-dependent kinase 3	CDK2;CDK3	-1.44571	-1.68303	-0.91496	-1.17522	-2.0679	-1.69526
P25098;P35626	P25098;P35626	Beta-adrenergic receptor kinase 1;Beta-adrenergic receptor kinase 2	ADRBK1;ADRBK2	-2.26449	-2.10669	-2.06258	-1.90246	NaN	NaN
P25205	P25205	DNA replication licensing factor MCM3	MCM3	2.76998	2.7001	2.71583	2.72095	2.61526	2.99808
P25325	P25325	3-mercaptopyruvate sulfurtransferase	MPST	NaN	NaN	-2.8502	NaN	-2.67612	-2.31029
P25398	P25398	40S ribosomal protein S12	RPS12	2.48168	2.75694	2.20758	2.77114	2.42102	2.68179
P25445	P25445	Tumor necrosis factor receptor superfamily member 6	FAS	-1.51328	-1.80651	-1.35825	-1.62693	-0.852779	-1.58967
P25490	P25490	Transcriptional repressor protein YY1	YY1	-2.24467	-2.10611	NaN	-2.18934	-2.4898	-1.76953
P25685;Q9UDY4	P25685	DnaJ homolog subfamily B member 1	DNAJB1	-0.00873756	-0.0130033	0.524827	0.0110989	0.596106	-0.0331459
P25705	P25705	ATP synthase subunit alpha, mitochondrial	ATP5A1	4.5912	4.60272	4.77404	4.74871	5.28704	4.8241
P25774	P25774	Cathepsin S	CTSS	NaN	NaN	-1.8432	NaN	NaN	NaN
P25786	P25786	Proteasome subunit alpha type-1	PSMA1	1.40511	1.24753	1.3835	1.39563	1.33996	1.49642
P25787	P25787	Proteasome subunit alpha type-2	PSMA2	1.09184	1.02617	0.979745	1.03868	0.893848	1.09048
P25788	P25788	Proteasome subunit alpha type-3	PSMA3	1.06242	1.22254	1.19197	1.1413	1.19402	1.36962
P25789	P25789	Proteasome subunit alpha type-4	PSMA4	0.781431	1.31736	0.985673	0.875666	0.970831	1.20345
P25942	P25942	Tumor necrosis factor receptor superfamily member 5	CD40	-0.262028	0.116139	0.820611	-0.43144	1.05089	-0.43774
P26010	P26010	Integrin beta-7	ITGB7	-2.36223	-2.21913	-3.04524	-2.12181	-2.58123	-2.00935
P26038	P26038	Moesin	MSN	3.55197	3.54291	3.58056	3.68135	3.76213	3.77833
P26196	P26196	Probable ATP-dependent RNA helicase DDX6	DDX6	1.97434	2.27023	2.18626	2.28509	2.30279	2.51469
P26358	P26358	DNA (cytosine-5)-methyltransferase 1	DNMT1	1.86697	2.0005	1.19306	2.07303	1.16356	2.06534
P26368	P26368	Splicing factor U2AF 65 kDa subunit	U2AF2	1.95992	2.44986	2.13706	2.55445	2.56471	2.85289
P26373	P26373	60S ribosomal protein L13	RPL13	3.6124	3.58085	3.61186	3.66063	3.59699	3.91614
P26440	P26440	Isovaleryl-CoA dehydrogenase, mitochondrial	IVD	NaN	NaN	-1.11391	NaN	NaN	NaN
P26583	P26583	High mobility group protein B2	HMGB2	2.98271	2.8314	3.27524	2.74074	3.15552	2.91186
P26599	P26599	Polypyrimidine tract-binding protein 1	PTBP1	4.13246	4.20367	4.2327	3.98763	4.32979	4.50614
P26639	P26639	Threonine--tRNA ligase, cytoplasmic	TARS	2.42141	2.57001	2.46013	2.57942	2.5556	2.73895
P26640	P26640	Valine--tRNA ligase	VARS	1.98332	2.28486	2.10756	2.58449	2.07586	2.73233
P26641	P26641	Elongation factor 1-gamma	EEF1G	3.73736	3.67317	3.584	3.77324	3.49501	3.86375
P26885	P26885	Peptidyl-prolyl cis-trans isomerase FKBP2	FKBP2	-0.274488	-0.0385447	-0.360944	-0.118883	0.0771179	-0.0466499
P27348	P27348	14-3-3 protein theta	YWHAQ	3.42644	3.35128	3.4311	3.55285	3.25091	3.59455
P27635;Q96L21	P27635	60S ribosomal protein L10	RPL10	3.36095	3.31598	3.26846	3.21474	3.37513	3.71644
P27694	P27694	Replication protein A 70 kDa DNA-binding subunit;Replication protein A 70 kDa DNA-binding subunit, N-terminally processed	RPA1	1.30403	1.369	1.40607	1.48312	1.4789	1.67434
P27695	P27695	DNA-(apurinic or apyrimidinic site) lyase;DNA-(apurinic or apyrimidinic site) lyase, mitochondrial	APEX1	3.10003	3.20108	2.93929	3.31689	2.78614	3.4338
P27701	P27701	CD82 antigen	CD82	-1.03931	-0.940286	-0.532855	-1.01744	0.258501	-0.686625
P27707	P27707	Deoxycytidine kinase	DCK	NaN	-2.06433	-2.20008	-2.12067	-2.26831	-1.94497
P27708	P27708	CAD protein;Glutamine-dependent carbamoyl-phosphate synthase;Aspartate carbamoyltransferase;Dihydroorotase	CAD	2.587	2.52649	2.39565	2.74478	2.41614	2.90016
P27797	P27797	Calreticulin	CALR	5.10085	5.07748	4.97992	5.14769	5.16024	5.31799
P27816	P27816	Microtubule-associated protein 4	MAP4	2.38696	2.23025	2.40399	2.38723	2.0674	2.54531
P27824	P27824	Calnexin	CANX	3.9274	3.97557	3.74637	4.01774	4.16965	4.37701
P27986	P27986	Phosphatidylinositol 3-kinase regulatory subunit alpha	PIK3R1	-3.09425	-3.41264	NaN	NaN	NaN	NaN
P28062	P28062	Proteasome subunit beta type-8	PSMB8	0.650331	0.724574	0.85695	0.867214	0.713741	0.797068
P28065	P28065	Proteasome subunit beta type-9	PSMB9	0.401148	0.259089	0.707442	0.458717	0.583921	0.839001
P28066	P28066	Proteasome subunit alpha type-5	PSMA5	3.54661	3.35457	3.41854	3.49005	3.37059	3.71821
P28070	P28070	Proteasome subunit beta type-4	PSMB4	1.75539	1.78273	1.67264	1.64137	1.30288	1.69078
P28072	P28072	Proteasome subunit beta type-6	PSMB6	-0.111885	0.0693178	0.0399008	0.0791454	0.0410347	0.297489
P28074	P28074	Proteasome subunit beta type-5	PSMB5	-0.545353	-0.812469	-0.499122	-0.656246	-0.519205	-0.655516
P28288	P28288	ATP-binding cassette sub-family D member 3	ABCD3	NaN	NaN	NaN	NaN	-1.71138	NaN
P28331	P28331	NADH-ubiquinone oxidoreductase 75 kDa subunit, mitochondrial	NDUFS1	0.246391	0.345641	0.225471	-0.195171	0.153915	0.127323
P28340	P28340	DNA polymerase delta catalytic subunit	POLD1	-0.4827	-0.672997	-0.682937	-0.586668	-0.756012	-0.715689
P28482	P28482	Mitogen-activated protein kinase 1	MAPK1	-1.51099	-1.62916	-1.48492	-1.57547	-1.36708	-1.31321
P28838	P28838	Cytosol aminopeptidase	LAP3	1.37211	1.18203	1.491	1.38514	1.18872	1.29587
P28908	P28908	Tumor necrosis factor receptor superfamily member 8	TNFRSF8	-1.50824	NaN	-1.12629	-1.87587	-1.70106	NaN
P29083	P29083	General transcription factor IIE subunit 1	GTF2E1	NaN	NaN	NaN	NaN	-1.88512	NaN
P29084	P29084	Transcription initiation factor IIE subunit beta	GTF2E2	NaN	NaN	NaN	NaN	-3.08991	NaN
P29144	P29144	Tripeptidyl-peptidase 2	TPP2	1.99488	2.0168	1.90157	2.171	1.89871	2.37313
P29218	P29218	Inositol monophosphatase 1	IMPA1	-0.897438	-0.899796	NaN	-0.771025	-0.801655	-0.773691
P29350	P29350	Tyrosine-protein phosphatase non-receptor type 6	PTPN6	1.49716	1.86988	1.54861	2.12065	1.58073	2.28012
P29372	P29372	DNA-3-methyladenine glycosylase	MPG	NaN	NaN	NaN	-2.42637	NaN	-2.47139
P29401	P29401	Transketolase	TKT	4.1075	4.25803	4.09634	4.27043	4.17037	4.44238
P29590	P29590	Protein PML	PML	-0.980068	-1.00258	-0.906682	-1.01131	-0.724907	-0.773691
P29692	P29692	Elongation factor 1-delta	EEF1D	3.57708	3.3751	3.0857	3.52065	3.17823	3.44342
P29728	P29728	2-5-oligoadenylate synthase 2	OAS2	NaN	NaN	-2.44008	NaN	-1.61415	-2.01945
P29966	P29966	Myristoylated alanine-rich C-kinase substrate	MARCKS	3.54492	2.91921	3.77016	3.17054	3.65239	3.13501
P30040	P30040	Endoplasmic reticulum resident protein 29	ERP29	1.88528	2.13789	2.0458	2.33924	2.25158	2.52007
P30041	P30041	Peroxiredoxin-6	PRDX6	1.89224	2.24917	2.15857	2.14642	1.85031	2.04916
P30042	P30042	ES1 protein homolog, mitochondrial	C21orf33	0.268816	-0.090106	0.787599	0.0916462	0.470304	0.404613
P30043	P30043	Flavin reductase (NADPH)	BLVRB	-0.602821	-0.322042	-0.0976934	-0.293749	-0.681721	-0.227039
P30046;A6NHG4	P30046;A6NHG4	D-dopachrome decarboxylase;D-dopachrome decarboxylase-like protein	DDT;DDTL	-0.312225	-0.141904	-0.354991	-0.315313	0.184464	-0.0731945
P30048	P30048	Thioredoxin-dependent peroxide reductase, mitochondrial	PRDX3	2.71709	2.86014	2.57203	3.26615	3.2592	3.54235
P30050	P30050	60S ribosomal protein L12	RPL12	4.0989	3.86583	3.94874	4.04757	3.80733	4.26547
P30084	P30084	Enoyl-CoA hydratase, mitochondrial	ECHS1	NaN	-0.979114	-1.14136	NaN	NaN	NaN
P30085	P30085	UMP-CMP kinase	CMPK1	-0.877628	-0.740705	-0.491834	-0.372505	-0.430178	-0.59095
P30086	P30086	Phosphatidylethanolamine-binding protein 1;Hippocampal cholinergic neurostimulating peptide	PEBP1	3.59405	3.50358	3.60434	3.64303	3.41203	3.75906
P30101	P30101	Protein disulfide-isomerase A3	PDIA3	4.12433	4.24096	4.07588	4.22753	4.53527	4.52185
P30153	P30153	Serine/threonine-protein phosphatase 2A 65 kDa regulatory subunit A alpha isoform	PPP2R1A	2.37436	2.21973	2.32373	2.19435	2.01065	2.42588
P30154	P30154	Serine/threonine-protein phosphatase 2A 65 kDa regulatory subunit A beta isoform	PPP2R1B	NaN	NaN	-2.54506	NaN	NaN	NaN
P30260	P30260	Cell division cycle protein 27 homolog	CDC27	NaN	NaN	NaN	NaN	NaN	-1.49373
P30405	P30405	Peptidyl-prolyl cis-trans isomerase F, mitochondrial	PPIF	1.34766	0.765252	0.834903	0.837999	1.13706	1.00062
P30419	P30419	Glycylpeptide N-tetradecanoyltransferase 1	NMT1	-1.20167	-0.809951	-0.889817	-1.12867	-0.710993	-0.876328
P30455;P30443	P30455;P30443	HLA class I histocompatibility antigen, A-36 alpha chain;HLA class I histocompatibility antigen, A-1 alpha chain	HLA-A	3.06467	2.83881	3.05341	2.84168	2.73611	3.09167
P30519	P30519	Heme oxygenase 2	HMOX2	NaN	NaN	NaN	NaN	NaN	-1.63218
P30520	P30520	Adenylosuccinate synthetase isozyme 2	ADSS	0.651588	0.803969	0.230472	1.21618	0.534235	1.16522
P30533	P30533	Alpha-2-macroglobulin receptor-associated protein	LRPAP1	-3.7833	-3.84437	NaN	NaN	NaN	NaN
P30566	P30566	Adenylosuccinate lyase	ADSL	1.36682	1.38993	1.41546	1.43012	0.83893	1.4979
P30626	P30626	Sorcin	SRI	0.308949	0.288554	0.476029	0.316471	0.402691	0.598101
P30837	P30837	Aldehyde dehydrogenase X, mitochondrial	ALDH1B1	-0.290892	0.12003	-0.371827	-0.122635	-0.01478	0.225458
P30876	P30876	DNA-directed RNA polymerase II subunit RPB2	POLR2B	NaN	-0.734418	-1.10597	-0.973106	-1.03452	-0.452915
P31040	P31040	Succinate dehydrogenase [ubiquinone] flavoprotein subunit, mitochondrial	SDHA	1.57245	1.82175	1.41316	1.8233	1.87638	1.85519
P31146	P31146	Coronin-1A	CORO1A	4.25828	4.52272	4.53194	4.61738	4.45521	4.86828
P31150	P31150	Rab GDP dissociation inhibitor alpha	GDI1	-1.56071	-1.47843	-1.24085	-1.6384	-1.36759	-0.961676
P31153	P31153	S-adenosylmethionine synthase isoform type-2	MAT2A	2.7822	2.30491	1.64965	2.4694	1.35037	2.48518
P31350	P31350	Ribonucleoside-diphosphate reductase subunit M2	RRM2	1.32039	0.891097	1.98913	-1.67325	-0.779976	0.739609
P31689	P31689	DnaJ homolog subfamily A member 1	DNAJA1	2.12341	1.93425	1.9089	1.79158	1.69073	2.03985
P31751;Q9Y243;P31749	P31751;Q9Y243;P31749	RAC-beta serine/threonine-protein kinase;RAC-gamma serine/threonine-protein kinase;RAC-alpha serine/threonine-protein kinase	AKT2;AKT3;AKT1	NaN	NaN	NaN	-4.9131	NaN	NaN
P31930	P31930	Cytochrome b-c1 complex subunit 1, mitochondrial	UQCRC1	2.35616	2.12037	2.29874	2.253	2.56338	2.51203
P31937	P31937	3-hydroxyisobutyrate dehydrogenase, mitochondrial	HIBADH	-2.47252	-2.1767	-1.65704	-2.18121	-1.67508	-1.93083
P31939	P31939	Bifunctional purine biosynthesis protein PURH;Phosphoribosylaminoimidazolecarboxamide formyltransferase;IMP cyclohydrolase	ATIC	3.97049	4.20179	3.92864	4.03803	3.81066	4.30945
P31942	P31942	Heterogeneous nuclear ribonucleoprotein H3	HNRNPH3	1.07001	1.26705	0.825566	1.52744	1.02302	1.44896
P31943	P31943	Heterogeneous nuclear ribonucleoprotein H;Heterogeneous nuclear ribonucleoprotein H, N-terminally processed	HNRNPH1	4.42158	4.35294	4.41172	4.34123	4.30317	4.57397
P31946	P31946	14-3-3 protein beta/alpha;14-3-3 protein beta/alpha, N-terminally processed	YWHAB	3.89636	3.93187	4.17416	4.01831	3.98774	4.14619
P31948	P31948	Stress-induced-phosphoprotein 1	STIP1	3.79615	3.91213	3.87313	3.99389	3.88908	4.07479
P31994;P31995	P31994	Low affinity immunoglobulin gamma Fc region receptor II-b	FCGR2B	-1.51697	NaN	NaN	NaN	-1.34301	NaN
P32119	P32119	Peroxiredoxin-2	PRDX2	4.20477	4.29013	3.95943	4.13338	4.14428	4.51972
Q14409;P32189	Q14409;P32189	Putative glycerol kinase 3;Glycerol kinase	GK3P;GK	NaN	NaN	NaN	NaN	NaN	0.80439
P32248	P32248	C-C chemokine receptor type 7	CCR7	NaN	NaN	-1.21662	NaN	-0.680517	NaN
P32322	P32322	Pyrroline-5-carboxylate reductase 1, mitochondrial	PYCR1	-0.256296	-0.374539	-0.402947	0.182402	-0.00245285	0.46636
P32455	P32455	Interferon-induced guanylate-binding protein 1	GBP1	-1.41716	-1.70145	0.284799	-1.6759	-0.312944	-1.30615
P32519	P32519	ETS-related transcription factor Elf-1	ELF1	-2.49291	-3.02224	-2.87381	-2.55625	NaN	-2.21093
P32969	P32969	60S ribosomal protein L9	RPL9	2.67352	2.47485	2.6528	2.72869	2.38144	2.63919
P32970	P32970	CD70 antigen	CD70	-1.97003	-1.05365	-1.85929	-1.45387	-1.04313	-0.917654
P33121	P33121	Long-chain-fatty-acid--CoA ligase 1	ACSL1	NaN	NaN	NaN	NaN	NaN	-2.37032
P33176;Q12840;O60282	P33176	Kinesin-1 heavy chain	KIF5B	0.726973	0.438014	0.539214	0.416731	0.218531	0.632982
P33240	P33240	Cleavage stimulation factor subunit 2	CSTF2	0.479603	0.708333	0.468431	0.410831	0.620222	0.582256
P33241	P33241	Lymphocyte-specific protein 1	LSP1	-0.767109	-0.860637	-0.220944	-0.359859	-1.09767	-0.281734
P33316	P33316	Deoxyuridine 5-triphosphate nucleotidohydrolase, mitochondrial	DUT	2.71501	2.66492	2.36861	2.79805	2.34066	2.92222
P33991	P33991	DNA replication licensing factor MCM4	MCM4	3.05157	2.89913	2.911	3.06257	2.88828	3.28946
P33992	P33992	DNA replication licensing factor MCM5	MCM5	2.90541	2.95094	2.89485	2.91318	2.72969	3.28499
P33993	P33993	DNA replication licensing factor MCM7	MCM7	2.83472	2.85437	2.7238	2.98724	2.84212	3.05465
P34897	P34897	Serine hydroxymethyltransferase, mitochondrial	SHMT2	2.01315	1.96545	1.39656	1.89491	2.25025	2.33199
P34932	P34932	Heat shock 70 kDa protein 4	HSPA4	3.9885	4.03932	3.93404	4.14363	3.91003	4.42033
P34949	P34949	Mannose-6-phosphate isomerase	MPI	-3.73898	-2.9368	-3.81723	-3.01326	-3.47799	-2.78818
P35221;P26232	P35221	Catenin alpha-1	CTNNA1	NaN	NaN	NaN	NaN	-3.39444	NaN
P35232	P35232	Prohibitin	PHB	2.64633	2.68042	2.62642	3.0161	3.27443	3.09788
P35241	P35241	Radixin	RDX	-1.52228	-1.72375	-1.00857	-1.64074	-1.24485	NaN
P35244	P35244	Replication protein A 14 kDa subunit	RPA3	-0.152382	-0.782403	-0.572673	0.183867	0.647884	0.862507
P35249	P35249	Replication factor C subunit 4	RFC4	-0.202778	0.109124	0.789588	0.219366	-0.170183	0.410227
P35250	P35250	Replication factor C subunit 2	RFC2	-1.19603	-0.77572	-0.901542	-0.793762	-1.00249	-0.738136
P35251	P35251	Replication factor C subunit 1	RFC1	NaN	NaN	NaN	NaN	NaN	-1.94858
P35268	P35268	60S ribosomal protein L22	RPL22	2.34598	2.67766	2.36634	2.46594	2.27046	2.81855
P35269	P35269	General transcription factor IIF subunit 1	GTF2F1	-0.418613	-0.389176	-0.556542	-0.511257	-0.602282	-0.45084
P35579;P35749;Q7Z406	P35579	Myosin-9	MYH9	5.28154	5.10787	5.43258	5.22686	5.317	5.32829
P35580	P35580	Myosin-10	MYH10	-2.58446	-1.98998	-1.8084	-2.47822	-2.20942	-2.07968
P35606	P35606	Coatomer subunit beta	COPB2	1.97208	1.97079	1.91919	1.88267	2.07905	1.92591
P35610	P35610	Sterol O-acyltransferase 1	SOAT1	-1.51145	-3.03042	NaN	-2.12564	NaN	-2.3528
P35611	P35611	Alpha-adducin	ADD1	-1.25639	NaN	-1.90726	NaN	NaN	-2.02616
P35613	P35613	Basigin	BSG	1.13548	1.35626	1.07769	1.48292	1.80804	1.80789
P35637	P35637	RNA-binding protein FUS	FUS	3.14514	2.77975	3.24518	2.78762	3.0595	3.23777
P35658	P35658	Nuclear pore complex protein Nup214	NUP214	-0.455399	-0.692409	-1.13958	-0.837294	-0.961349	-0.740986
P35659	P35659	Protein DEK	DEK	1.59741	1.72586	1.731	1.85041	2.06343	2.06034
P35813	P35813	Protein phosphatase 1A	PPM1A	-1.07364	-0.859	-0.889892	-1.00972	-0.97963	-0.859539
P35914	P35914	Hydroxymethylglutaryl-CoA lyase, mitochondrial	HMGCL	-3.51225	NaN	NaN	NaN	NaN	NaN
P35998	P35998	26S protease regulatory subunit 7	PSMC2	1.64272	1.54368	1.64204	1.48246	1.65264	1.69467
P36404	P36404	ADP-ribosylation factor-like protein 2	ARL2	NaN	NaN	NaN	NaN	NaN	-3.30187
P36405	P36405	ADP-ribosylation factor-like protein 3	ARL3	-1.06536	NaN	-1.59483	-1.3845	NaN	NaN
P36542	P36542	ATP synthase subunit gamma, mitochondrial	ATP5C1	0.939373	0.791944	1.03202	0.798843	1.44134	1.13559
P36543;Q96A05	P36543	V-type proton ATPase subunit E 1	ATP6V1E1	-1.59654	-1.55706	-1.01565	-0.962536	-0.235929	-1.5241
P36551	P36551	Oxygen-dependent coproporphyrinogen-III oxidase, mitochondrial	CPOX	0.00368309	-0.204013	0.354478	-0.122454	0.0294628	0.195126
P36578	P36578	60S ribosomal protein L4	RPL4	4.06508	4.3848	4.49428	4.28135	3.97407	4.47031
P36776	P36776	Lon protease homolog, mitochondrial	LONP1	0.85059	1.34601	1.03778	1.4688	1.58811	1.61864
P36871	P36871	Phosphoglucomutase-1	PGM1	0.730616	0.817315	0.767144	0.894283	0.418186	1.03087
P36954	P36954	DNA-directed RNA polymerase II subunit RPB9	POLR2I	-2.63031	NaN	-2.58809	-2.52134	NaN	-2.42062
P36957	P36957	Dihydrolipoyllysine-residue succinyltransferase component of 2-oxoglutarate dehydrogenase complex, mitochondrial	DLST	0.773304	0.981816	0.861537	0.83951	1.10322	1.03909
P36969	P36969	Phospholipid hydroperoxide glutathione peroxidase, mitochondrial	GPX4	NaN	NaN	NaN	NaN	NaN	-1.13039
P37108	P37108	Signal recognition particle 14 kDa protein	SRP14	-0.893021	1.93501	1.53529	-0.895111	1.84669	1.96226
P37198	P37198	Nuclear pore glycoprotein p62	NUP62	-0.481575	-0.229356	-0.255389	-0.229464	-0.431723	-0.30674
P37268	P37268	Squalene synthase	FDFT1	-0.0944595	-0.0242567	0.586305	0.10844	0.1581	0.123497
P37802;Q9UI15	P37802	Transgelin-2	TAGLN2	3.4907	3.47079	3.79261	3.41088	3.04396	3.62589
P37837	P37837	Transaldolase	TALDO1	2.41025	2.63527	2.70979	2.61372	2.83853	2.76479
P38117	P38117	Electron transfer flavoprotein subunit beta	ETFB	0.881598	1.23112	0.92767	1.08364	1.48963	1.32718
P38159;Q96E39;O75526;Q8IZ40;Q8N7X1	P38159;Q96E39	RNA-binding motif protein, X chromosome;RNA-binding motif protein, X chromosome, N-terminally processed;RNA binding motif protein, X-linked-like-1	RBMX;RBMXL1	3.02773	3.0215	3.03357	2.97767	3.19015	3.30255
P38432	P38432	Coilin	COIL	NaN	-3.70088	-3.89328	NaN	NaN	NaN
P38606	P38606	V-type proton ATPase catalytic subunit A	ATP6V1A	0.414015	0.308784	0.299479	0.386932	0.490562	0.5285
P38646	P38646	Stress-70 protein, mitochondrial	HSPA9	4.82294	5.00528	4.88113	5.16123	5.17552	5.30161
P38919	P38919	Eukaryotic initiation factor 4A-III;Eukaryotic initiation factor 4A-III, N-terminally processed	EIF4A3	2.18738	2.24546	2.14613	2.26741	2.45754	2.49253
P39019	P39019	40S ribosomal protein S19	RPS19	3.38404	3.45301	3.45078	3.43353	3.25895	3.45285
P39023;Q92901	P39023	60S ribosomal protein L3	RPL3	4.23225	4.16749	3.86167	3.93588	4.02045	4.15907
P39656	P39656	Dolichyl-diphosphooligosaccharide--protein glycosyltransferase 48 kDa subunit	DDOST	-0.040554	0.320125	0.741376	0.373711	0.111223	0.976189
P39687	P39687	Acidic leucine-rich nuclear phosphoprotein 32 family member A	ANP32A	2.65108	3.04136	3.01874	2.63147	2.50803	2.87665
P39748	P39748	Flap endonuclease 1	FEN1	2.15791	2.25605	2.18218	2.17496	1.9577	2.26076
P40121	P40121	Macrophage-capping protein	CAPG	-2.74504	-2.73621	-2.43036	-3.008	-2.65592	-2.56721
P40222	P40222	Alpha-taxilin	TXLNA	0.678171	0.0885687	0.271441	0.263048	-0.27792	0.282597
P40227;Q92526	P40227	T-complex protein 1 subunit zeta	CCT6A	3.44722	3.5344	3.59718	3.71255	3.18894	3.77359
P40306	P40306	Proteasome subunit beta type-10	PSMB10	0.956318	0.803851	1.0093	0.804138	1.0848	1.1374
P40429;Q6NVV1	P40429	60S ribosomal protein L13a	RPL13A	2.45337	2.44602	2.4135	2.34187	2.6661	2.68924
P40616	P40616	ADP-ribosylation factor-like protein 1	ARL1	NaN	NaN	-1.50507	NaN	NaN	NaN
P40692	P40692	DNA mismatch repair protein Mlh1	MLH1	NaN	NaN	NaN	NaN	NaN	-3.21877
P40763	P40763	Signal transducer and activator of transcription 3	STAT3	-0.464922	-0.329698	-0.503869	-0.222704	-0.904009	-0.400646
P40855	P40855	Peroxisomal biogenesis factor 19	PEX19	-1.68463	-1.59879	-1.544	-1.34531	-1.85614	-1.24115
P40925	P40925	Malate dehydrogenase, cytoplasmic	MDH1	3.52865	3.66398	3.82321	3.7902	3.58271	3.82512
P40926	P40926	Malate dehydrogenase, mitochondrial	MDH2	5.04036	5.09785	5.15009	5.28666	5.33826	5.51606
P40937	P40937	Replication factor C subunit 5	RFC5	-0.893394	-0.781697	-0.847846	-0.658869	-0.864607	-0.548372
P40938	P40938	Replication factor C subunit 3	RFC3	-0.810505	-1.04957	-0.974593	-0.957521	-1.27237	-1.04954
P40939	P40939	Trifunctional enzyme subunit alpha, mitochondrial;Long-chain enoyl-CoA hydratase;Long chain 3-hydroxyacyl-CoA dehydrogenase	HADHA	1.28086	1.02006	1.32114	1.26187	1.64988	1.53318
P41091;Q2VIR3	P41091;Q2VIR3	Eukaryotic translation initiation factor 2 subunit 3;Putative eukaryotic translation initiation factor 2 subunit 3-like protein	EIF2S3;EIF2S3L	2.70609	2.81005	2.72111	2.85783	2.58791	3.06839
P41212	P41212	Transcription factor ETV6	ETV6	NaN	NaN	-3.97578	NaN	NaN	NaN
P41214	P41214	Eukaryotic translation initiation factor 2D	EIF2D	-1.41469	-1.48438	-1.43776	-1.48135	-2.23363	-1.45343
P41223	P41223	Protein BUD31 homolog	BUD31	-1.59958	-1.86005	-1.45537	-2.06931	-1.69312	-1.4073
P41227;Q9BSU3	P41227	N-alpha-acetyltransferase 10	NAA10	0.223888	-0.147342	-0.172839	0.0778866	-0.222952	0.342279
Q6NXS1;P41236	Q6NXS1;P41236	Protein phosphatase inhibitor 2-like protein 3;Protein phosphatase inhibitor 2	PPP1R2P3;PPP1R2	-2.25382	NaN	NaN	NaN	NaN	NaN
P41240	P41240	Tyrosine-protein kinase CSK	CSK	0.960358	1.0141	0.912278	1.14132	0.846445	1.15278
P41250	P41250	Glycine--tRNA ligase	GARS	1.87083	1.93886	1.69477	1.97408	1.934	1.87872
P41252	P41252	Isoleucine--tRNA ligase, cytoplasmic	IARS	1.6844	1.80402	1.89919	2.14078	1.71959	2.15687
P41273	P41273	Tumor necrosis factor ligand superfamily member 9	TNFSF9	NaN	NaN	-3.42886	NaN	NaN	NaN
P41567;O60739	P41567;O60739	Eukaryotic translation initiation factor 1;Eukaryotic translation initiation factor 1b	EIF1;EIF1B	2.05376	2.11347	1.9445	2.14661	1.99893	2.17147
P42025	P42025	Beta-centractin	ACTR1B	-2.55252	-2.83095	-1.8765	-2.55872	NaN	-1.57391
P42126	P42126	Enoyl-CoA delta isomerase 1, mitochondrial	ECI1	-1.35221	-0.544452	-0.917781	-0.780277	-0.319145	-0.817814
P42166	P42166	Lamina-associated polypeptide 2, isoform alpha;Thymopoietin;Thymopentin	TMPO	3.05337	2.98867	3.10446	3.04737	3.18172	3.28095
P42167	P42167	Lamina-associated polypeptide 2, isoforms beta/gamma;Thymopoietin;Thymopentin	TMPO	1.25792	1.44836	1.19179	1.25608	1.26705	1.5561
P42224	P42224	Signal transducer and activator of transcription 1-alpha/beta	STAT1	0.0895309	-0.519086	0.448085	-0.154486	0.236055	-0.358997
P51692;P42229	P51692;P42229	Signal transducer and activator of transcription 5B;Signal transducer and activator of transcription 5A	STAT5B;STAT5A	NaN	NaN	NaN	-3.57379	NaN	NaN
P42285	P42285	Superkiller viralicidic activity 2-like 2	SKIV2L2	0.890266	1.09725	0.547915	0.749771	0.413652	1.12348
P42574	P42574	Caspase-3;Caspase-3 subunit p17;Caspase-3 subunit p12	CASP3	-0.158255	-0.144439	-0.183396	-0.285009	-0.507301	-0.160126
P42677	P42677	40S ribosomal protein S27	RPS27	2.86033	2.92867	2.67637	2.92489	2.61926	3.00098
P42695	P42695	Condensin-2 complex subunit D3	NCAPD3	NaN	NaN	NaN	NaN	NaN	-1.50486
P42696	P42696	RNA-binding protein 34	RBM34	-3.30729	-3.17892	-3.09684	-3.25849	-3.12893	NaN
P42704	P42704	Leucine-rich PPR motif-containing protein, mitochondrial	LRPPRC	4.14778	4.194	3.93589	4.15492	4.08714	4.33796
P42765	P42765	3-ketoacyl-CoA thiolase, mitochondrial	ACAA2	-0.248623	-0.440658	-0.18661	-0.459864	0.179794	0.0240307
P42766	P42766	60S ribosomal protein L35	RPL35	NaN	NaN	1.95485	NaN	NaN	1.54546
P42768	P42768	Wiskott-Aldrich syndrome protein	WAS	-0.0474014	0.155427	-0.158071	0.36208	-0.424332	0.275013
P42892	P42892	Endothelin-converting enzyme 1	ECE1	NaN	NaN	NaN	NaN	-2.17376	NaN
P43007	P43007	Neutral amino acid transporter A	SLC1A4	-1.13907	-1.2095	-1.20903	-0.981865	-0.979162	-1.37533
P43034	P43034	Platelet-activating factor acetylhydrolase IB subunit alpha	PAFAH1B1	0.0487442	-0.0816641	0.120549	0.228407	-0.0729256	0.0317516
P43243	P43243	Matrin-3	MATR3	2.88621	3.02926	2.64778	3.02624	2.73374	3.29483
P43246	P43246	DNA mismatch repair protein Msh2	MSH2	0.70101	0.457669	0.383162	0.509771	-0.0937824	0.578451
P43307	P43307	Translocon-associated protein subunit alpha	SSR1	-1.22528	NaN	NaN	NaN	NaN	-0.235334
P43405	P43405	Tyrosine-protein kinase SYK	SYK	NaN	NaN	NaN	NaN	NaN	-3.36946
P43487	P43487	Ran-specific GTPase-activating protein	RANBP1	2.64877	2.8269	2.87533	2.96553	2.48717	3.07212
P43490	P43490	Nicotinamide phosphoribosyltransferase	NAMPT	1.67988	2.0543	1.80846	1.99477	2.24417	2.33133
P43686	P43686	26S protease regulatory subunit 6B	PSMC4	1.31333	1.22891	1.23974	1.35257	1.36793	1.45118
P43897	P43897	Elongation factor Ts, mitochondrial	TSFM	0.0242939	0.261144	0.11366	0.222078	0.34675	0.401997
P45880	P45880	Voltage-dependent anion-selective channel protein 2	VDAC2	3.26107	3.46453	3.37548	3.52838	4.0299	3.65079
P45954	P45954	Short/branched chain specific acyl-CoA dehydrogenase, mitochondrial	ACADSB	NaN	NaN	NaN	NaN	-1.47228	NaN
P45973	P45973	Chromobox protein homolog 5	CBX5	0.36644	0.564231	0.435952	0.657377	0.573545	1.07804
P45974	P45974	Ubiquitin carboxyl-terminal hydrolase 5	USP5	1.37621	1.24007	1.25142	1.1437	1.04013	1.40209
P46013	P46013	Antigen KI-67	MKI67	2.83116	2.81931	2.23298	2.90909	1.83466	3.06794
P46060	P46060	Ran GTPase-activating protein 1	RANGAP1	1.9395	1.74201	1.64449	1.90848	1.68411	1.94611
P46063	P46063	ATP-dependent DNA helicase Q1	RECQL	-0.31613	-0.174289	-0.0160227	-0.114105	-0.0907059	0.07687
P46087	P46087	Probable 28S rRNA (cytosine(4447)-C(5))-methyltransferase	NOP2	0.906336	0.87205	0.776488	0.977627	0.788786	1.03969
P46108	P46108	Adapter molecule crk	CRK	-2.78202	NaN	NaN	NaN	NaN	NaN
P46109	P46109	Crk-like protein	CRKL	-0.324976	-0.281966	-0.432734	-0.71052	-0.969532	-0.728991
P46379	P46379	Large proline-rich protein BAG6	BAG6	-0.503323	-0.386548	-0.524348	-0.154024	-0.816196	-0.197266
P46459	P46459	Vesicle-fusing ATPase	NSF	-2.00243	-2.09033	-1.64297	-2.35881	-1.58635	-2.02008
P46734	P46734	Dual specificity mitogen-activated protein kinase kinase 3	MAP2K3	-1.90233	-1.86186	-2.72397	-2.43628	-1.9908	-1.96512
P46736	P46736	Lys-63-specific deubiquitinase BRCC36	BRCC3	-2.50075	-2.34263	-2.71909	-2.47253	NaN	-2.2689
P46776	P46776	60S ribosomal protein L27a	RPL27A	1.66358	1.49384	1.54543	1.761	1.68226	2.00223
P46777	P46777	60S ribosomal protein L5	RPL5	3.68252	3.73664	3.6851	3.73576	3.38818	3.90377
P46778	P46778	60S ribosomal protein L21	RPL21	2.04295	2.06021	2.13532	2.08543	1.84295	2.22276
P46779	P46779	60S ribosomal protein L28	RPL28	1.99992	2.05814	2.08212	2.10498	2.04631	2.36201
P46781	P46781	40S ribosomal protein S9	RPS9	2.60047	2.24727	2.39212	2.34367	2.12753	2.74023
P46782	P46782	40S ribosomal protein S5;40S ribosomal protein S5, N-terminally processed	RPS5	3.40418	3.45798	3.52399	3.34829	3.06612	3.57116
P46783;Q9NQ39	P46783;Q9NQ39	40S ribosomal protein S10;Putative 40S ribosomal protein S10-like	RPS10;RPS10P5	2.40585	2.50557	2.59948	2.40892	2.31975	2.6489
Q8TDQ7;P46926	Q8TDQ7;P46926	Glucosamine-6-phosphate isomerase 2;Glucosamine-6-phosphate isomerase 1	GNPDA2;GNPDA1	NaN	NaN	NaN	NaN	NaN	-1.33481
P46940	P46940	Ras GTPase-activating-like protein IQGAP1	IQGAP1	2.68114	2.63283	2.73507	2.63167	2.79329	2.67854
P46976	P46976	Glycogenin-1	GYG1	-0.1777	-0.116305	-0.446431	0.00037384	-0.150787	0.402355
P46977	P46977	Dolichyl-diphosphooligosaccharide--protein glycosyltransferase subunit STT3A	STT3A	-0.709562	-0.885261	-0.844359	-1.1575	0.47563	-0.639397
P47755	P47755	F-actin-capping protein subunit alpha-2	CAPZA2	1.30003	1.41738	1.6259	1.52539	1.4477	1.54069
P47756	P47756	F-actin-capping protein subunit beta	CAPZB	2.39846	2.42052	2.47815	2.52557	2.5253	2.71113
P47897	P47897	Glutamine--tRNA ligase	QARS	0.96044	0.875562	0.783099	0.926838	0.737289	1.06595
P47914	P47914	60S ribosomal protein L29	RPL29	2.30519	1.85873	2.15159	2.40916	2.60672	2.80015
P47985;P0C7P4	P47985;P0C7P4	Cytochrome b-c1 complex subunit Rieske, mitochondrial;Cytochrome b-c1 complex subunit 11;Putative cytochrome b-c1 complex subunit Rieske-like protein 1	UQCRFS1;UQCRFS1P1	0.314268	-0.749707	0.56224	0.375217	NaN	NaN
P48047	P48047	ATP synthase subunit O, mitochondrial	ATP5O	2.08739	1.74115	2.2267	2.15111	2.26472	2.42667
P48147	P48147	Prolyl endopeptidase	PREP	-0.0469017	0.00573635	0.633832	0.3232	0.0146294	0.585863
P48444	P48444	Coatomer subunit delta	ARCN1	0.579502	0.588834	0.886573	0.713242	0.85425	0.984552
P48449	P48449	Lanosterol synthase	LSS	-1.90568	-2.00746	-1.79531	-1.48973	-1.76801	-1.60835
P48506	P48506	Glutamate--cysteine ligase catalytic subunit	GCLC	NaN	NaN	NaN	-3.39688	NaN	NaN
P48507	P48507	Glutamate--cysteine ligase regulatory subunit	GCLM	NaN	NaN	NaN	NaN	NaN	-2.01283
P48556	P48556	26S proteasome non-ATPase regulatory subunit 8	PSMD8	-1.02925	-0.792592	-0.481137	-0.598642	-0.331575	-0.846689
P48634	P48634	Protein PRRC2A	PRRC2A	-1.55254	NaN	-1.57508	-1.60704	-1.66539	-1.51607
P48637	P48637	Glutathione synthetase	GSS	NaN	-0.299668	NaN	-1.00604	-0.371777	NaN
P48643	P48643	T-complex protein 1 subunit epsilon	CCT5	3.19364	3.49793	3.20513	3.42967	3.26981	3.66189
P48651	P48651	Phosphatidylserine synthase 1	PTDSS1	-2.19126	-2.04705	-1.70654	-1.68363	-1.83808	NaN
P48735	P48735	Isocitrate dehydrogenase [NADP], mitochondrial	IDH2	2.18242	2.47875	2.32606	2.35688	2.93576	2.77002
P48739	P48739	Phosphatidylinositol transfer protein beta isoform	PITPNB	-0.0154362	0.096221	0.257079	-0.65946	0.0556374	0.0061512
P48960;Q9UHX3	P48960;Q9UHX3	CD97 antigen;CD97 antigen subunit alpha;CD97 antigen subunit beta;EGF-like module-containing mucin-like hormone receptor-like 2	CD97;EMR2	-2.47022	-2.3795	-2.79601	-3.16067	-2.46335	-2.49806
P49005	P49005	DNA polymerase delta subunit 2	POLD2	-1.88371	-1.63424	-1.92214	-1.98713	-1.60896	-1.98815
P49006	P49006	MARCKS-related protein	MARCKSL1	0.886026	0.486922	0.69943	0.682201	0.428385	0.776398
P49189	P49189	4-trimethylaminobutyraldehyde dehydrogenase	ALDH9A1	0.394058	0.494218	0.396665	0.436188	0.434248	0.591192
P49207	P49207	60S ribosomal protein L34	RPL34	0.789534	0.942555	1.07115	0.66164	1.12038	1.20982
P49247	P49247	Ribose-5-phosphate isomerase	RPIA	-1.94758	-2.82437	NaN	-2.75685	-2.14878	-2.43483
P49257	P49257	Protein ERGIC-53	LMAN1	1.94495	1.86685	1.81605	2.00403	2.28392	2.32529
P49321	P49321	Nuclear autoantigenic sperm protein	NASP	2.55523	2.82001	2.67808	2.89731	2.58666	3.0543
P49327	P49327	Fatty acid synthase;[Acyl-carrier-protein] S-acetyltransferase;[Acyl-carrier-protein] S-malonyltransferase;3-oxoacyl-[acyl-carrier-protein] synthase;3-oxoacyl-[acyl-carrier-protein] reductase;3-hydroxyacyl-[acyl-carrier-protein] dehydratase;Enoyl-[acyl-carrier-protein] reductase;Oleoyl-[acyl-carrier-protein] hydrolase	FASN	4.78476	5.03359	4.74562	5.14499	4.64034	5.26409
P49366	P49366	Deoxyhypusine synthase	DHPS	-2.29613	-2.4556	-1.7154	-2.18126	-2.19142	-2.32727
P49368	P49368	T-complex protein 1 subunit gamma	CCT3	4.46284	4.53201	4.323	4.5325	4.25562	4.73876
P49406	P49406	39S ribosomal protein L19, mitochondrial	MRPL19	-1.87304	-2.26448	-2.28841	-2.17942	-2.02837	-1.86378
P49407	P49407	Beta-arrestin-1	ARRB1	NaN	-1.69891	NaN	NaN	NaN	NaN
P49411	P49411	Elongation factor Tu, mitochondrial	TUFM	3.38985	3.4279	3.57087	3.73523	4.01036	3.80877
P49458	P49458	Signal recognition particle 9 kDa protein	SRP9	0.77109	NaN	NaN	0.631042	NaN	NaN
P49585;Q9Y5K3	P49585	Choline-phosphate cytidylyltransferase A	PCYT1A	-0.335554	-0.677251	-0.236041	-0.621229	-0.0229111	-0.0291252
P49588	P49588	Alanine--tRNA ligase, cytoplasmic	AARS	2.50895	2.74268	2.61881	2.84631	2.38923	2.87316
P49589	P49589	Cysteine--tRNA ligase, cytoplasmic	CARS	-1.16176	-0.781205	-0.958411	-0.818697	-1.08068	-0.712267
P49591	P49591	Serine--tRNA ligase, cytoplasmic	SARS	0.82571	0.537366	0.636329	0.680674	0.202818	0.5725
P49642	P49642	DNA primase small subunit	PRIM1	-2.31889	NaN	NaN	NaN	NaN	NaN
P49643	P49643	DNA primase large subunit	PRIM2	NaN	NaN	NaN	NaN	NaN	-1.71437
P49720	P49720	Proteasome subunit beta type-3	PSMB3	1.28508	1.42175	1.5842	1.13056	0.824135	2.33077
P49721	P49721	Proteasome subunit beta type-2	PSMB2	0.923798	0.912705	1.18529	1.03129	1.05368	1.38958
P49736	P49736	DNA replication licensing factor MCM2	MCM2	2.87028	2.74946	2.67429	2.90876	2.76187	2.93901
P49748	P49748	Very long-chain specific acyl-CoA dehydrogenase, mitochondrial	ACADVL	0.53702	0.365632	0.685533	0.383844	1.14082	0.959507
P49750	P49750	YLP motif-containing protein 1	YLPM1	NaN	NaN	-1.51786	NaN	NaN	NaN
P49755	P49755	Transmembrane emp24 domain-containing protein 10	TMED10	0.960585	0.327821	0.318845	-0.12422	0.544786	1.21446
P49756	P49756	RNA-binding protein 25	RBM25	0.0149212	-0.153348	-0.0760298	-0.20228	0.0802612	0.291496
P49757	P49757	Protein numb homolog	NUMB	NaN	NaN	NaN	-2.25595	NaN	NaN
P49770	P49770	Translation initiation factor eIF-2B subunit beta	EIF2B2	NaN	-1.75509	NaN	NaN	NaN	NaN
P49773	P49773	Histidine triad nucleotide-binding protein 1	HINT1	1.63704	0.473256	0.252374	0.260483	1.12267	1.50964
P49790	P49790	Nuclear pore complex protein Nup153	NUP153	0.12348	0.299987	-0.0109663	0.412613	-0.207443	0.420185
P49792;Q99666;O14715	P49792	E3 SUMO-protein ligase RanBP2	RANBP2	1.01496	1.27285	1.07063	1.21627	1.14359	1.58151
P49821	P49821	NADH dehydrogenase [ubiquinone] flavoprotein 1, mitochondrial	NDUFV1	-0.70437	-0.987866	-0.973245	-0.717886	-0.799726	-0.708853
P49848	P49848	Transcription initiation factor TFIID subunit 6	TAF6	NaN	NaN	NaN	NaN	NaN	-3.75813
P49902	P49902	Cytosolic purine 5-nucleotidase	NT5C2	NaN	NaN	NaN	NaN	NaN	-3.17966
P49903	P49903	Selenide, water dikinase 1	SEPHS1	-0.077116	-0.142537	0.0333624	0.184671	-0.345772	0.648554
P49915	P49915	GMP synthase [glutamine-hydrolyzing]	GMPS	2.90224	2.97106	2.59186	3.02256	2.58323	3.17294
P49916	P49916	DNA ligase 3	LIG3	NaN	NaN	NaN	NaN	-4.30086	NaN
P49959	P49959	Double-strand break repair protein MRE11A	MRE11A	NaN	NaN	NaN	NaN	NaN	-2.94061
P49961	P49961	Ectonucleoside triphosphate diphosphohydrolase 1	ENTPD1	-2.20532	NaN	-1.54589	NaN	-1.55721	-1.26968
P50213	P50213	Isocitrate dehydrogenase [NAD] subunit alpha, mitochondrial	IDH3A	0.439529	0.661439	0.654099	1.15502	1.42813	0.882786
P50395	P50395	Rab GDP dissociation inhibitor beta	GDI2	3.5041	3.66068	3.56651	3.71767	3.40823	3.80684
P50402	P50402	Emerin	EMD	-0.723719	-0.779796	-0.522954	-0.840195	-0.484835	-0.482491
P50416	P50416	Carnitine O-palmitoyltransferase 1, liver isoform	CPT1A	0.163315	0.0771513	0.459998	0.0774136	0.574024	0.311237
P50440	P50440	Glycine amidinotransferase, mitochondrial	GATM	NaN	-1.51135	NaN	-1.26679	-1.61973	-1.36564
P50454	P50454	Serpin H1	SERPINH1	0.00584984	0.275065	0.367248	0.155184	0.433722	0.439861
P50502;Q8IZP2;Q8NFI4	P50502;Q8IZP2;Q8NFI4	Hsc70-interacting protein;Putative protein FAM10A4;Putative protein FAM10A5	ST13;ST13P4;ST13P5	1.6471	1.61888	1.81065	1.39688	1.249	1.83897
P50552	P50552	Vasodilator-stimulated phosphoprotein	VASP	1.03616	0.931914	1.40537	0.867418	1.04681	1.35535
P50570;Q05193	P50570	Dynamin-2	DNM2	-0.941906	-1.08941	-0.967624	-0.668484	-0.647635	-0.574686
P50579	P50579	Methionine aminopeptidase 2	METAP2	0.756176	1.1375	0.88075	0.899174	0.014513	0.957409
P50749;Q9H2L5	P50749	Ras association domain-containing protein 2	RASSF2	-1.71048	-1.66941	-1.13345	-1.27935	-1.37741	-1.72574
P50750	P50750	Cyclin-dependent kinase 9	CDK9	NaN	NaN	NaN	NaN	NaN	-2.70905
P50851	P50851	Lipopolysaccharide-responsive and beige-like anchor protein	LRBA	-2.06315	-2.21579	-2.33235	-2.32745	-2.30169	-2.09204
P50897	P50897	Palmitoyl-protein thioesterase 1	PPT1	NaN	NaN	NaN	NaN	NaN	-1.20648
P50914	P50914	60S ribosomal protein L14	RPL14	3.00374	3.04121	3.25735	3.1101	2.91505	3.2195
P50990	P50990	T-complex protein 1 subunit theta	CCT8	4.38579	4.50302	4.41901	4.54545	4.35184	4.72478
P50991	P50991	T-complex protein 1 subunit delta	CCT4	3.98281	4.0677	3.97698	4.10515	4.02772	4.28229
P50995	P50995	Annexin A11	ANXA11	-1.00498	-0.697452	-1.22415	-0.833141	-0.900831	-1.0709
P51114	P51114	Fragile X mental retardation syndrome-related protein 1	FXR1	0.576508	0.460979	0.654279	0.755865	0.449583	0.702993
P51116	P51116	Fragile X mental retardation syndrome-related protein 2	FXR2	-2.95349	-3.1358	-3.00143	-2.97578	NaN	-2.79761
P51148	P51148	Ras-related protein Rab-5C	RAB5C	0.262655	0.396199	0.498792	0.388109	0.923368	0.571192
P51149	P51149	Ras-related protein Rab-7a	RAB7A	1.99811	1.55712	1.72282	1.52802	2.10216	2.30749
P51151	P51151	Ras-related protein Rab-9A	RAB9A	-2.5287	NaN	-2.27194	NaN	-2.3332	NaN
P51398	P51398	28S ribosomal protein S29, mitochondrial	DAP3	-1.20816	-1.70465	-1.36261	-0.826565	-1.59456	-1.0802
P51531	P51531	Probable global transcription activator SNF2L2	SMARCA2	-1.10975	-1.96722	-1.30528	-1.62989	-1.09184	NaN
P51532	P51532	Transcription activator BRG1	SMARCA4	NaN	NaN	NaN	NaN	NaN	NaN
P51553	P51553	Isocitrate dehydrogenase [NAD] subunit gamma, mitochondrial	IDH3G	0.225817	0.548902	-0.865327	NaN	NaN	1.09052
P51570	P51570	Galactokinase	GALK1	NaN	NaN	-3.0826	NaN	NaN	NaN
P51571	P51571	Translocon-associated protein subunit delta	SSR4	0.599405	0.397571	1.27166	0.808559	1.46507	0.745985
P51572	P51572	B-cell receptor-associated protein 31	BCAP31	-0.345901	-0.52509	-0.251393	-0.508947	0.216831	-0.0433235
P51610	P51610	Host cell factor 1;HCF N-terminal chain 1;HCF N-terminal chain 2;HCF N-terminal chain 3;HCF N-terminal chain 4;HCF N-terminal chain 5;HCF N-terminal chain 6;HCF C-terminal chain 1;HCF C-terminal chain 2;HCF C-terminal chain 3;HCF C-terminal chain 4;HCF C-terminal chain 5;HCF C-terminal chain 6	HCFC1	0.898043	0.79983	0.856257	0.880371	0.817265	1.0481
P51659	P51659	Peroxisomal multifunctional enzyme type 2;(3R)-hydroxyacyl-CoA dehydrogenase;Enoyl-CoA hydratase 2	HSD17B4	1.50229	1.5802	1.62995	1.6146	1.75726	2.02454
P51665	P51665	26S proteasome non-ATPase regulatory subunit 7	PSMD7	0.530569	0.314466	-0.533498	NaN	-1.00067	0.100948
P51812;Q15349;Q15418;Q9UK32	P51812	Ribosomal protein S6 kinase alpha-3	RPS6KA3	NaN	NaN	NaN	NaN	-2.79388	NaN
P51858	P51858	Hepatoma-derived growth factor	HDGF	1.49645	1.63863	1.15403	1.50018	0.533634	1.70295
P51948	P51948	CDK-activating kinase assembly factor MAT1	MNAT1	NaN	NaN	NaN	NaN	NaN	-2.84452
P51970	P51970	NADH dehydrogenase [ubiquinone] 1 alpha subcomplex subunit 8	NDUFA8	-0.319893	0.120858	-0.635604	0.341492	NaN	-0.581696
P51991	P51991	Heterogeneous nuclear ribonucleoprotein A3	HNRNPA3	3.56747	3.8397	3.81926	3.87493	3.78336	4.01525
P52209	P52209	6-phosphogluconate dehydrogenase, decarboxylating	PGD	3.87198	3.77419	4.02538	3.84455	3.87385	3.94863
P52272	P52272	Heterogeneous nuclear ribonucleoprotein M	HNRNPM	3.9379	4.11297	3.94696	3.98759	4.04855	4.3132
P52292	P52292	Importin subunit alpha-1	KPNA2	2.34931	2.44505	1.7288	2.15167	1.35254	2.35442
P52294	P52294	Importin subunit alpha-5;Importin subunit alpha-5, N-terminally processed	KPNA1	-0.867531	-1.24491	-1.02895	-0.770103	-0.425869	-0.757967
P52298	P52298	Nuclear cap-binding protein subunit 2	NCBP2	NaN	-1.83337	NaN	-1.45729	NaN	NaN
P52306	P52306	Rap1 GTPase-GDP dissociation stimulator 1	RAP1GDS1	-1.90832	-1.9166	-1.76974	-1.96905	-2.49605	-1.83331
P52333	P52333	Tyrosine-protein kinase JAK3	JAK3	NaN	NaN	NaN	NaN	NaN	-4.62867
P52434	P52434	DNA-directed RNA polymerases I, II, and III subunit RPABC3	POLR2H	0.450794	0.354678	0.274217	0.694714	0.0142384	0.541101
P52565	P52565	Rho GDP-dissociation inhibitor 1	ARHGDIA	3.37262	2.83359	3.12517	3.21813	3.02184	3.72166
P52566	P52566	Rho GDP-dissociation inhibitor 2	ARHGDIB	3.71847	4.09524	3.81269	4.09137	3.77959	4.30938
P52594	P52594	Arf-GAP domain and FG repeat-containing protein 1	AGFG1	NaN	NaN	NaN	NaN	-1.47964	NaN
P52597	P52597	Heterogeneous nuclear ribonucleoprotein F;Heterogeneous nuclear ribonucleoprotein F, N-terminally processed	HNRNPF	2.58297	2.61775	2.67966	2.71628	2.59211	2.8314
P52701	P52701	DNA mismatch repair protein Msh6	MSH6	0.799282	0.859113	0.768804	0.976889	0.414186	0.958385
P52732	P52732	Kinesin-like protein KIF11	KIF11	-0.274097	-0.527747	-1.13771	-0.664064	-1.2585	-0.52512
P52788	P52788	Spermine synthase	SMS	NaN	-1.31693	NaN	NaN	NaN	-0.549065
P52789;P52790;P19367	P52789	Hexokinase-2	HK2	0.337009	0.952821	0.368281	0.932468	0.460886	1.02589
P52815	P52815	39S ribosomal protein L12, mitochondrial	MRPL12	NaN	NaN	NaN	NaN	NaN	0.360344
P52888	P52888	Thimet oligopeptidase	THOP1	0.103611	0.0423441	0.01229	0.174799	0.0374966	0.431973
P52907	P52907	F-actin-capping protein subunit alpha-1	CAPZA1	3.10855	2.98629	3.1616	3.1044	2.8725	3.52486
P52948	P52948	Nuclear pore complex protein Nup98-Nup96;Nuclear pore complex protein Nup98;Nuclear pore complex protein Nup96	NUP98	0.0963631	-0.309947	-0.149398	-0.134087	0.0428009	-0.474298
P53041	P53041	Serine/threonine-protein phosphatase 5	PPP5C	-0.00336075	0.157523	-0.141534	0.271269	-0.156769	0.0353661
P53350	P53350	Serine/threonine-protein kinase PLK1	PLK1	-0.982849	-3.02915	-3.15279	-3.2258	NaN	NaN
P53367	P53367	Arfaptin-1	ARFIP1	NaN	-1.83612	-1.56632	NaN	NaN	NaN
P53384	P53384	Cytosolic Fe-S cluster assembly factor NUBP1	NUBP1	NaN	NaN	-3.31261	NaN	NaN	NaN
P53396	P53396	ATP-citrate synthase	ACLY	2.72825	2.8598	2.50736	2.99988	2.33949	3.13566
P53582	P53582	Methionine aminopeptidase 1	METAP1	-0.79122	-0.189542	-0.787127	-0.674442	-0.783306	-0.434662
P53597	P53597	Succinyl-CoA ligase [ADP/GDP-forming] subunit alpha, mitochondrial	SUCLG1	-0.72998	-0.820121	-0.51122	-0.733215	-0.106791	-0.598686
P53602	P53602	Diphosphomevalonate decarboxylase	MVD	NaN	NaN	NaN	NaN	NaN	-1.83238
P53618	P53618	Coatomer subunit beta	COPB1	2.17379	2.12414	2.24368	2.27267	2.41681	2.49194
P53621	P53621	Coatomer subunit alpha;Xenin;Proxenin	COPA	2.10929	2.18274	2.22324	2.20015	2.19909	2.43398
P53634	P53634	Dipeptidyl peptidase 1;Dipeptidyl peptidase 1 exclusion domain chain;Dipeptidyl peptidase 1 heavy chain;Dipeptidyl peptidase 1 light chain	CTSC	1.46016	1.64034	2.03036	1.76284	2.16591	2.0642
P53701	P53701	Cytochrome c-type heme lyase	HCCS	-1.87324	-1.50738	-1.81848	-1.47498	-1.16681	-1.38818
P53985	P53985	Monocarboxylate transporter 1	SLC16A1	-1.62717	-1.61993	-2.03273	-1.52675	-1.71878	-1.28728
P53990	P53990	IST1 homolog	IST1	-2.29416	-2.19856	-2.40901	NaN	-2.35584	-2.10261
P53992	P53992	Protein transport protein Sec24C	SEC24C	-0.428061	-0.549962	-0.552863	-0.454214	-0.702799	-0.160603
P53999	P53999	Activated RNA polymerase II transcriptional coactivator p15	SUB1	2.97766	2.89737	3.15168	2.95082	2.76216	3.07404
P54105	P54105	Methylosome subunit pICln	CLNS1A	NaN	NaN	-2.29757	NaN	NaN	-1.54678
P54136	P54136	Arginine--tRNA ligase, cytoplasmic	RARS	2.12091	2.07351	2.29422	2.28926	2.29974	2.53725
P54577	P54577	Tyrosine--tRNA ligase, cytoplasmic;Tyrosine--tRNA ligase, cytoplasmic, N-terminally processed	YARS	1.24165	1.44433	1.34124	1.5332	1.54256	1.72912
P54578	P54578	Ubiquitin carboxyl-terminal hydrolase 14	USP14	1.13113	1.45494	1.42153	1.44237	1.15746	1.57357
P54687	P54687	Branched-chain-amino-acid aminotransferase, cytosolic	BCAT1	NaN	NaN	NaN	NaN	NaN	-1.4034
P54709	P54709	Sodium/potassium-transporting ATPase subunit beta-3	ATP1B3	0.786247	1.17582	2.04541	1.31387	1.36773	1.24648
P54725	P54725	UV excision repair protein RAD23 homolog A	RAD23A	NaN	-2.29556	NaN	-2.5622	NaN	-2.33733
P54727	P54727	UV excision repair protein RAD23 homolog B	RAD23B	2.00002	2.02428	2.00864	2.05404	1.99725	2.25292
P54819	P54819	Adenylate kinase 2, mitochondrial;Adenylate kinase 2, mitochondrial, N-terminally processed	AK2	2.65223	2.73408	2.64313	2.62461	2.88567	3.13711
P54886	P54886	Delta-1-pyrroline-5-carboxylate synthase;Glutamate 5-kinase;Gamma-glutamyl phosphate reductase	ALDH18A1	1.39585	1.47837	1.4612	1.62313	1.69171	1.67523
P54920;Q9H115	P54920	Alpha-soluble NSF attachment protein	NAPA	0.555435	0.517142	0.599959	0.648573	0.864426	0.76313
P55010	P55010	Eukaryotic translation initiation factor 5	EIF5	0.454647	0.0576277	-0.473153	-0.897743	-0.174147	-0.319998
P55036	P55036	26S proteasome non-ATPase regulatory subunit 4	PSMD4	0.894886	1.05278	1.25361	0.891239	1.13154	1.24628
P55060	P55060	Exportin-2	CSE1L	3.81852	3.75758	3.6547	3.83814	3.42919	3.99585
P55072	P55072	Transitional endoplasmic reticulum ATPase	VCP	4.48163	4.31651	4.51381	4.46478	4.5496	4.67966
P55081	P55081	Microfibrillar-associated protein 1	MFAP1	-2.20389	-2.44614	-2.62616	-2.63221	-2.40702	-2.1602
P55084	P55084	Trifunctional enzyme subunit beta, mitochondrial;3-ketoacyl-CoA thiolase	HADHB	-0.651501	-0.861232	-0.699044	-0.724533	-0.273468	-0.226873
P55145	P55145	Mesencephalic astrocyte-derived neurotrophic factor	MANF	1.27962	1.36763	1.15068	1.37207	1.24894	1.65714
P55160	P55160	Nck-associated protein 1-like	NCKAP1L	NaN	-3.34356	-3.39341	NaN	NaN	NaN
P55196	P55196	Afadin	MLLT4	-1.83177	-1.85407	-1.71421	NaN	-1.8853	NaN
P55209	P55209	Nucleosome assembly protein 1-like 1	NAP1L1	4.563	4.44209	4.38365	4.66747	3.77304	4.38946
P55210	P55210	Caspase-7;Caspase-7 subunit p20;Caspase-7 subunit p11	CASP7	-0.520947	-0.520026	-0.436284	-0.591171	NaN	-0.539865
P55263	P55263	Adenosine kinase	ADK	-2.09286	NaN	NaN	-2.29371	-2.18906	NaN
P55265	P55265	Double-stranded RNA-specific adenosine deaminase	ADAR	0.72061	0.971379	0.758121	0.968649	1.13951	1.0318
P55327	P55327	Tumor protein D52	TPD52	1.5609	1.71467	1.88285	2.13539	1.76064	2.14898
P55735	P55735	Protein SEC13 homolog	SEC13	1.55324	1.13076	1.37412	1.41452	1.64242	1.77071
P55769	P55769	NHP2-like protein 1;NHP2-like protein 1, N-terminally processed	NHP2L1	1.839	1.82708	1.78942	2.06927	2.14237	2.34306
P55786;A6NEC2	P55786;A6NEC2	Puromycin-sensitive aminopeptidase;Puromycin-sensitive aminopeptidase-like protein	NPEPPS;NPEPPSL1	0.714417	0.50454	0.712258	0.703318	0.411604	0.693525
P55795	P55795	Heterogeneous nuclear ribonucleoprotein H2	HNRNPH2	-0.951996	-0.706052	-1.0477	-1.1466	-0.64584	-0.743446
P55809	P55809	Succinyl-CoA:3-ketoacid coenzyme A transferase 1, mitochondrial	OXCT1	1.23123	1.4542	1.70633	1.44024	1.65816	1.5354
P55884	P55884	Eukaryotic translation initiation factor 3 subunit B	EIF3B	2.63988	2.41584	2.36375	2.44143	2.01105	2.75344
P55957	P55957	BH3-interacting domain death agonist;BH3-interacting domain death agonist p15;BH3-interacting domain death agonist p13;BH3-interacting domain death agonist p11	BID	0.630264	0.0768785	0.381055	0.836836	0.620197	1.07518
P56134	P56134	ATP synthase subunit f, mitochondrial	ATP5J2	-0.0507736	0.962403	0.666877	-1.50146	-0.157825	-0.0849171
P56182	P56182	Ribosomal RNA processing protein 1 homolog A	RRP1	-1.59739	-1.32831	NaN	-1.25642	NaN	-1.30803
P56192	P56192	Methionine--tRNA ligase, cytoplasmic	MARS	2.22575	2.37138	2.26401	2.25788	2.35865	2.49497
P56385	P56385	ATP synthase subunit e, mitochondrial	ATP5I	0.466436	0.52266	0.885415	NaN	1.35413	0.828678
P56537	P56537	Eukaryotic translation initiation factor 6	EIF6	2.51227	2.80366	2.54854	2.77437	2.61906	2.71496
P56589	P56589	Peroxisomal biogenesis factor 3	PEX3	NaN	NaN	NaN	-2.03298	NaN	NaN
P56945	P56945	Breast cancer anti-estrogen resistance protein 1	BCAR1	-3.11838	NaN	NaN	NaN	NaN	NaN
P57088	P57088	Transmembrane protein 33	TMEM33	NaN	-0.0193052	-0.884141	-0.415384	-0.0705986	NaN
P57678	P57678	Gem-associated protein 4	GEMIN4	-2.09068	-1.9362	NaN	-1.94108	NaN	-1.76316
P57737	P57737	Coronin-7	CORO7	-0.0696182	-0.122361	-0.104627	-0.265789	-0.62722	-0.21929
P57740	P57740	Nuclear pore complex protein Nup107	NUP107	-0.648848	NaN	NaN	-0.569847	-0.557846	-0.400959
P57772	P57772	Selenocysteine-specific elongation factor	EEFSEC	NaN	NaN	NaN	-5.05404	NaN	NaN
P58546	P58546	Myotrophin	MTPN	1.38556	1.12742	1.26828	1.34667	1.41059	1.00603
P59768	P59768	Guanine nucleotide-binding protein G(I)/G(S)/G(O) subunit gamma-2	GNG2	NaN	NaN	NaN	NaN	NaN	-1.18724
P59998	P59998	Actin-related protein 2/3 complex subunit 4	ARPC4	-0.536978	NaN	NaN	NaN	NaN	NaN
P60033	P60033	CD81 antigen	CD81	-1.69398	-1.84842	-1.32508	-2.21632	0.377596	NaN
P60174	P60174	Triosephosphate isomerase	TPI1	5.72702	5.84264	5.85491	5.77639	5.67324	5.86277
P60228	P60228	Eukaryotic translation initiation factor 3 subunit E	EIF3E	1.58579	1.59628	1.2087	1.60739	1.13017	1.65677
P60468	P60468	Protein transport protein Sec61 subunit beta	SEC61B	0.96015	0.981629	0.853108	1.06505	1.20772	1.08943
P60510	P60510	Serine/threonine-protein phosphatase 4 catalytic subunit	PPP4C	-2.52932	-2.37518	-2.36568	NaN	NaN	-2.72533
P60520	P60520	Gamma-aminobutyric acid receptor-associated protein-like 2	GABARAPL2	NaN	NaN	NaN	NaN	-3.31035	NaN
P60660;P14649	P60660	Myosin light polypeptide 6	MYL6	2.71274	2.46389	2.83004	2.66882	2.67566	2.66984
P60709;P63261;Q6S8J3;A5A3E0;Q9BYX7;P0CG38;Q562R1	P60709;P63261	Actin, cytoplasmic 1;Actin, cytoplasmic 1, N-terminally processed;Actin, cytoplasmic 2;Actin, cytoplasmic 2, N-terminally processed	ACTB;ACTG1	9.49775	9.41384	9.80239	9.66355	9.49947	9.91776
P60842	P60842	Eukaryotic initiation factor 4A-I	EIF4A1	4.06496	4.01953	3.76155	4.1051	3.73222	4.21259
P60866	P60866	40S ribosomal protein S20	RPS20	0.956982	1.16319	0.831708	1.3008	1.01545	1.25336
P60891;P21108	P60891	Ribose-phosphate pyrophosphokinase 1	PRPS1	-0.277901	-0.0214663	-0.31103	-0.164188	-0.27132	0.180471
P60900	P60900	Proteasome subunit alpha type-6	PSMA6	2.6567	2.56912	2.82947	2.60295	2.66042	2.85407
P60953	P60953	Cell division control protein 42 homolog	CDC42	0.468533	0.407741	0.558351	0.36195	0.922369	0.762907
P61006	P61006	Ras-related protein Rab-8A	RAB8A	-0.427898	-0.447629	-0.28299	-0.17621	-0.0140228	-0.412148
P61011	P61011	Signal recognition particle 54 kDa protein	SRP54	0.598076	1.09547	0.556676	0.641155	0.0313587	0.729176
P61019;Q8WUD1	P61019;Q8WUD1	Ras-related protein Rab-2A;Ras-related protein Rab-2B	RAB2A;RAB2B	0.43837	0.269839	0.379596	0.443298	1.01537	0.727459
P61020	P61020	Ras-related protein Rab-5B	RAB5B	NaN	NaN	NaN	NaN	NaN	-3.21133
P61026	P61026	Ras-related protein Rab-10	RAB10	-0.892422	-0.891028	-0.975863	-0.730799	-0.557787	-0.667894
P61081	P61081	NEDD8-conjugating enzyme Ubc12	UBE2M	0.042387	0.191485	-1.27887	-0.0168934	-0.739418	1.06495
P61086	P61086	Ubiquitin-conjugating enzyme E2 K	UBE2K	0.166689	0.264695	0.263352	0.418131	-0.266701	0.296911
P61088;Q5JXB2	P61088;Q5JXB2	Ubiquitin-conjugating enzyme E2 N;Putative ubiquitin-conjugating enzyme E2 N-like	UBE2N;UBE2NL	1.42386	1.56559	1.63607	1.45054	1.58482	1.95934
P61106	P61106	Ras-related protein Rab-14	RAB14	-0.0929565	-0.506627	-0.0915689	-0.354055	0.267298	-0.147726
P61158;Q9C0K3;Q9P1U1	P61158	Actin-related protein 3	ACTR3	2.85867	2.97648	2.81559	3.36328	3.06745	3.21553
P61160	P61160	Actin-related protein 2	ACTR2	2.44474	2.33072	2.39834	2.52043	2.41829	2.56123
P61163	P61163	Alpha-centractin	ACTR1A	0.231073	0.426835	0.794066	0.482567	0.938793	0.463955
P61201	P61201	COP9 signalosome complex subunit 2	COPS2	-0.727779	-0.942883	-1.06399	-0.707869	-1.01578	-0.833954
P84077;P61204	P84077;P61204	ADP-ribosylation factor 1;ADP-ribosylation factor 3	ARF1;ARF3	1.20812	1.42128	1.46439	1.32821	1.79352	1.66014
P61221	P61221	ATP-binding cassette sub-family E member 1	ABCE1	1.49659	1.45797	1.21962	1.42635	1.09939	1.61363
P61247	P61247	40S ribosomal protein S3a	RPS3A	3.6014	3.32615	3.51133	3.56913	3.35437	3.7764
P61254	P61254	60S ribosomal protein L26	RPL26	1.3663	1.36729	1.66234	1.29674	1.34962	1.65262
P61289	P61289	Proteasome activator complex subunit 3	PSME3	1.35268	1.30212	0.794299	1.13513	0.625664	1.60351
P61313	P61313	60S ribosomal protein L15	RPL15	3.29792	3.1247	3.33274	3.27477	3.02364	3.50616
P61326;Q96A72	P61326;Q96A72	Protein mago nashi homolog;Protein mago nashi homolog 2	MAGOH;MAGOHB	1.22153	0.858865	0.718457	1.06368	0.795612	0.914982
P61353	P61353	60S ribosomal protein L27	RPL27	2.50761	2.86375	2.60188	3.00455	2.39149	3.16471
P61513;A6NKH3	P61513	60S ribosomal protein L37a	RPL37A	1.74282	1.8214	1.67934	1.93667	1.78551	1.97968
P61586	P61586	Transforming protein RhoA	RHOA	0.482889	0.496165	0.702884	0.493298	0.444683	0.635273
P61604	P61604	10 kDa heat shock protein, mitochondrial	HSPE1	3.24566	3.45839	3.41252	3.53954	3.76472	3.76287
P61619	P61619	Protein transport protein Sec61 subunit alpha isoform 1	SEC61A1	NaN	-1.44144	-1.18028	-1.15259	-0.555286	-0.953297
P61758	P61758	Prefoldin subunit 3	VBP1	-0.324423	-0.437711	-0.223535	-0.273558	-0.370039	-0.256081
P61769	P61769	Beta-2-microglobulin;Beta-2-microglobulin form pI 5.3	B2M	3.17793	2.54775	2.60041	2.78358	0.994753	3.64811
P61803	P61803	Dolichyl-diphosphooligosaccharide--protein glycosyltransferase subunit DAD1	DAD1	NaN	NaN	NaN	NaN	NaN	-0.213175
P61916	P61916	Epididymal secretory protein E1	NPC2	-2.18155	-2.48286	-1.77153	-2.37991	-1.3807	-2.12426
P61923	P61923	Coatomer subunit zeta-1	COPZ1	-0.199907	0.142077	0.122851	0.859032	-1.51186	0.043026
P61956;P55854;Q6EEV6	P61956;P55854	Small ubiquitin-related modifier 2;Small ubiquitin-related modifier 3	SUMO2;SUMO3	1.57813	1.62328	1.70459	1.81446	1.55889	1.86225
P61960	P61960	Ubiquitin-fold modifier 1	UFM1	1.44076	-0.570819	-0.69505	0.293251	NaN	-0.212076
P61962	P61962	DDB1- and CUL4-associated factor 7	DCAF7	-1.53144	NaN	NaN	-1.70475	NaN	-1.87226
P61964	P61964	WD repeat-containing protein 5	WDR5	-1.36719	-1.43134	-1.33952	-1.17101	-1.64448	-1.04562
P61970	P61970	Nuclear transport factor 2	NUTF2	0.050766	0.714116	1.4581	-0.0736885	1.23532	-0.294939
P61978	P61978	Heterogeneous nuclear ribonucleoprotein K	HNRNPK	5.60024	5.63775	5.54837	5.75469	5.43965	5.92184
P61981	P61981	14-3-3 protein gamma;14-3-3 protein gamma, N-terminally processed	YWHAG	2.61526	2.90992	2.86749	2.75609	2.91531	2.84208
P62070;P10301	P62070;P10301	Ras-related protein R-Ras2;Ras-related protein R-Ras	RRAS2;RRAS	NaN	-3.61405	-2.14788	-3.22763	NaN	NaN
P62081	P62081	40S ribosomal protein S7	RPS7	3.5415	3.74437	2.77025	3.86985	2.98846	3.71055
P62136	P62136	Serine/threonine-protein phosphatase PP1-alpha catalytic subunit	PPP1CA	1.63172	1.61728	1.45807	1.89357	1.62625	1.89002
P62158	P62158	Calmodulin	CALM1	2.30714	1.96219	2.38749	1.65106	2.10537	2.40338
P62191	P62191	26S protease regulatory subunit 4	PSMC1	1.02609	0.862117	0.65492	0.911802	0.907757	1.40933
P62195	P62195	26S protease regulatory subunit 8	PSMC5	1.1913	1.07055	1.1604	1.3352	1.11376	1.40867
P62241	P62241	40S ribosomal protein S8	RPS8	3.98366	4.04752	3.99935	4.0985	3.89616	4.18618
P62244	P62244	40S ribosomal protein S15a	RPS15A	-0.26701	0.326055	-1.04553	-0.260002	0.109758	-0.626308
P62249	P62249	40S ribosomal protein S16	RPS16	2.34194	2.67958	2.60997	2.59506	2.23673	2.7
P62258	P62258	14-3-3 protein epsilon	YWHAE	5.1977	5.39816	5.21776	5.26066	5.0178	5.44588
P62263	P62263	40S ribosomal protein S14	RPS14	3.69108	3.55132	3.50732	3.7191	3.20874	3.94423
P62266	P62266	40S ribosomal protein S23	RPS23	0.522213	0.620376	1.01785	0.562519	0.304485	0.787951
P62269	P62269	40S ribosomal protein S18	RPS18	2.69941	2.58184	2.55501	2.75928	2.28505	2.66813
P62273	P62273	40S ribosomal protein S29	RPS29	-0.113234	NaN	0.133754	-0.169182	NaN	-0.0326614
P62277	P62277	40S ribosomal protein S13	RPS13	3.22446	3.58642	2.87396	2.76926	2.77186	3.40647
P62280	P62280	40S ribosomal protein S11	RPS11	2.04841	1.83961	1.48438	1.7551	0.926201	1.61773
P62306	P62306	Small nuclear ribonucleoprotein F	SNRPF	0.16353	NaN	2.32284	0.473614	NaN	1.89551
P62314	P62314	Small nuclear ribonucleoprotein Sm D1	SNRPD1	0.418058	0.706851	0.378137	0.366085	0.548845	0.644556
P62316	P62316	Small nuclear ribonucleoprotein Sm D2	SNRPD2	2.46668	2.66615	2.72941	2.70306	2.54771	3.06392
P62318	P62318	Small nuclear ribonucleoprotein Sm D3	SNRPD3	2.27357	2.25012	2.56938	2.68772	2.79038	2.79435
P62328	P62328	Thymosin beta-4;Hematopoietic system regulatory peptide	TMSB4X	6.20694	5.69995	6.09567	4.98025	6.0223	6.31793
P62330	P62330	ADP-ribosylation factor 6	ARF6	-0.30142	-0.356162	-0.406102	-0.87332	-0.97496	-0.474232
P62333	P62333	26S protease regulatory subunit 10B	PSMC6	2.34003	2.24693	2.55185	2.17533	2.10684	2.00896
P62424	P62424	60S ribosomal protein L7a	RPL7A	3.73582	3.57473	3.3925	3.70772	3.46758	3.79254
P62487	P62487	DNA-directed RNA polymerase II subunit RPB7	POLR2G	-1.5326	-1.91672	-2.26912	-1.79232	NaN	NaN
P62495	P62495	Eukaryotic peptide chain release factor subunit 1	ETF1	0.575077	0.628911	0.272344	0.577919	0.363838	0.774958
P62633	P62633	Cellular nucleic acid-binding protein	CNBP	0.184687	0.350215	0.279983	0.0948811	-0.278687	0.718985
P62701	P62701	40S ribosomal protein S4, X isoform	RPS4X	3.37102	3.0212	3.0999	3.03748	2.50531	3.11676
P62750	P62750	60S ribosomal protein L23a	RPL23A	2.5866	2.72344	2.47226	2.78822	2.25787	2.86329
P62753	P62753	40S ribosomal protein S6	RPS6	3.52638	3.52681	3.50615	3.70444	3.38152	3.6147
P62805	P62805	Histone H4	HIST1H4A	7.72125	7.5319	8.07546	7.88785	8.16165	8.14484
P62820	P62820	Ras-related protein Rab-1A	RAB1A	1.4221	1.10204	1.63464	1.13543	2.26718	1.25814
P62826	P62826	GTP-binding nuclear protein Ran	RAN	4.48337	4.67314	4.62157	4.67175	4.63114	4.91631
P62829	P62829	60S ribosomal protein L23	RPL23	3.20272	4.04233	2.40102	2.77528	1.83499	2.86498
P62834	P62834	Ras-related protein Rap-1A	RAP1A	0.528395	0.559566	0.768449	0.505795	1.00643	0.804174
P62841	P62841	40S ribosomal protein S15	RPS15	1.31347	1.36077	1.34867	1.17873	0.723949	1.20984
P62851	P62851	40S ribosomal protein S25	RPS25	NaN	NaN	NaN	NaN	-0.0957661	NaN
P62854;Q5JNZ5	P62854;Q5JNZ5	40S ribosomal protein S26;Putative 40S ribosomal protein S26-like 1	RPS26;RPS26P11	1.29118	1.13385	1.33666	1.45946	1.57649	1.20838
P62857	P62857	40S ribosomal protein S28	RPS28	2.36189	3.05932	3.10723	2.54251	1.99982	2.91085
P62861	P62861	40S ribosomal protein S30	FAU	NaN	NaN	NaN	-0.557436	NaN	NaN
P62873;Q9HAV0;P16520	P62873	Guanine nucleotide-binding protein G(I)/G(S)/G(T) subunit beta-1	GNB1	1.27215	1.26424	1.53905	1.89401	1.64255	1.53034
P62877	P62877	E3 ubiquitin-protein ligase RBX1;E3 ubiquitin-protein ligase RBX1, N-terminally processed	RBX1	NaN	NaN	NaN	NaN	NaN	-2.30383
P62879	P62879	Guanine nucleotide-binding protein G(I)/G(S)/G(T) subunit beta-2	GNB2	0.122963	-1.11023	-0.351636	-0.354746	-0.358641	-0.936045
P62888	P62888	60S ribosomal protein L30	RPL30	3.83142	3.81425	3.61835	3.99023	3.61019	3.98406
P62899	P62899	60S ribosomal protein L31	RPL31	2.48513	1.86133	1.22861	1.16786	1.67361	2.51718
P62906	P62906	60S ribosomal protein L10a	RPL10A	3.16426	3.11134	3.07878	3.16656	3.02563	3.41747
P62910	P62910	60S ribosomal protein L32	RPL32	1.99438	2.21709	2.04247	2.04922	2.09865	2.53864
P62913	P62913	60S ribosomal protein L11	RPL11	2.93208	2.86746	2.34209	2.76112	3.5066	3.15063
P62917	P62917	60S ribosomal protein L8	RPL8	3.92735	3.82132	4.06733	3.94382	3.73588	3.9837
P62937;P0DN26;A0A0B4J2A2;A0A075B759;Q9Y536;F5H284;P0DN37	P62937	Peptidyl-prolyl cis-trans isomerase A;Peptidyl-prolyl cis-trans isomerase A, N-terminally processed	PPIA	6.05285	6.04587	6.10191	5.99186	6.0361	6.1828
P62942	P62942	Peptidyl-prolyl cis-trans isomerase FKBP1A	FKBP1A	1.77481	1.89147	1.7872	1.95093	1.62792	2.00589
P62979;P0CG47;P0CG48	P62979;P0CG47;P0CG48	Ubiquitin-40S ribosomal protein S27a;Ubiquitin;40S ribosomal protein S27a;Polyubiquitin-B;Ubiquitin;Polyubiquitin-C;Ubiquitin	RPS27A;UBB;UBC	3.72497	3.725	3.7264	3.72454	3.43293	3.83103
P62995;Q13595	P62995	Transformer-2 protein homolog beta	TRA2B	0.418659	0.305968	0.93711	-0.0930233	-0.0498676	0.830999
P63000	P63000	Ras-related C3 botulinum toxin substrate 1	RAC1	NaN	NaN	NaN	-0.648666	NaN	NaN
P63010	P63010	AP-2 complex subunit beta	AP2B1	1.38884	1.19136	1.15562	1.08111	1.20057	1.41678
P63092;Q5JWF2;P38405	P63092;Q5JWF2	Guanine nucleotide-binding protein G(s) subunit alpha isoforms short;Guanine nucleotide-binding protein G(s) subunit alpha isoforms XLas	GNAS	-1.43479	-1.36163	-1.11899	-0.987047	-1.2833	-0.927362
P63104	P63104	14-3-3 protein zeta/delta	YWHAZ	4.2671	4.18063	4.23978	4.32546	4.27818	4.49146
P63151;Q00005;Q9Y2T4;Q66LE6	P63151;Q00005;Q9Y2T4;Q66LE6	Serine/threonine-protein phosphatase 2A 55 kDa regulatory subunit B alpha isoform;Serine/threonine-protein phosphatase 2A 55 kDa regulatory subunit B beta isoform;Serine/threonine-protein phosphatase 2A 55 kDa regulatory subunit B gamma isoform;Serine/threonine-protein phosphatase 2A 55 kDa regulatory subunit B delta isoform	PPP2R2A;PPP2R2B;PPP2R2C;PPP2R2D	-0.820137	-0.571002	-0.809678	-0.62174	-0.992077	-0.358997
P63165	P63165	Small ubiquitin-related modifier 1	SUMO1	-0.803743	-0.837817	-0.512372	-0.631884	-0.308531	-0.349602
P63167	P63167	Dynein light chain 1, cytoplasmic	DYNLL1	-0.311926	-0.193568	-0.618262	-0.291458	-0.591759	-0.337927
P63208	P63208	S-phase kinase-associated protein 1	SKP1	1.1461	0.933375	1.32605	0.897612	0.476084	1.20192
P63241;Q9GZV4;Q6IS14	P63241;Q9GZV4;Q6IS14	Eukaryotic translation initiation factor 5A-1;Eukaryotic translation initiation factor 5A-2;Eukaryotic translation initiation factor 5A-1-like	EIF5A;EIF5A2;EIF5AL1	4.03929	4.09298	4.1024	4.25311	4.07502	4.60842
P63244	P63244	Guanine nucleotide-binding protein subunit beta-2-like 1;Guanine nucleotide-binding protein subunit beta-2-like 1, N-terminally processed	GNB2L1	4.88624	4.96621	4.78498	4.9315	4.54232	5.08176
P63279	P63279	SUMO-conjugating enzyme UBC9	UBE2I	0.326357	-0.13082	0.36659	0.167822	0.170202	0.411547
P67775;P62714	P67775;P62714	Serine/threonine-protein phosphatase 2A catalytic subunit alpha isoform;Serine/threonine-protein phosphatase 2A catalytic subunit beta isoform	PPP2CA;PPP2CB	1.36073	1.44395	1.39797	1.3652	1.29686	1.36951
P67809;Q9Y2T7	P67809	Nuclease-sensitive element-binding protein 1	YBX1	3.98368	3.9556	3.69586	3.90388	3.3346	4.29292
P67870	P67870	Casein kinase II subunit beta	CSNK2B	0.536409	0.421182	0.27328	0.573679	0.366417	0.976189
P67936;CON__Q3SX28;P07951	P67936	Tropomyosin alpha-4 chain	TPM4	3.29612	3.35633	3.60573	3.30503	3.37814	3.32036
P68036	P68036	Ubiquitin-conjugating enzyme E2 L3	UBE2L3	1.2023	1.16562	1.25368	1.18831	1.19211	1.39902
P68104;Q5VTE0;Q05639	P68104;Q5VTE0	Elongation factor 1-alpha 1;Putative elongation factor 1-alpha-like 3	EEF1A1;EEF1A1P5	7.2898	7.18351	7.29734	6.98892	7.02573	7.13026
P68366	P68366	Tubulin alpha-4A chain	TUBA4A	4.96245	4.95792	4.9186	4.59779	4.48498	4.55325
P68371	P68371	Tubulin beta-4B chain	TUBB4B	4.80577	4.98238	4.90707	4.69948	4.42635	4.86406
P68400;Q8NEV1	P68400;Q8NEV1	Casein kinase II subunit alpha;Casein kinase II subunit alpha 3	CSNK2A1;CSNK2A3	0.316015	-0.327382	-0.376016	1.24669	0.519888	0.21471
P68402	P68402	Platelet-activating factor acetylhydrolase IB subunit beta	PAFAH1B2	-0.346773	-0.323529	-0.292211	-0.34078	-0.319933	-0.0781937
Q71DI3;Q16695;P68431;P84243;Q6NXT2	Q71DI3;Q16695;P68431;P84243;Q6NXT2	Histone H3.2;Histone H3.1t;Histone H3.1;Histone H3.3;Histone H3.3C	HIST2H3A;HIST3H3;HIST1H3A;H3F3A;H3F3C	5.90919	5.94101	5.90107	6.11213	6.34411	6.28096
P78316	P78316	Nucleolar protein 14	NOP14	NaN	-1.86538	NaN	NaN	NaN	-1.36821
P78318	P78318	Immunoglobulin-binding protein 1	IGBP1	NaN	NaN	NaN	NaN	NaN	-1.40491
P78330	P78330	Phosphoserine phosphatase	PSPH	NaN	NaN	NaN	NaN	NaN	-1.20321
P78344	P78344	Eukaryotic translation initiation factor 4 gamma 2	EIF4G2	0.458138	0.379123	0.400006	0.66563	0.250914	0.560331
P78346	P78346	Ribonuclease P protein subunit p30	RPP30	-2.7243	-2.90436	NaN	NaN	NaN	NaN
P78347	P78347	General transcription factor II-I	GTF2I	0.93601	0.88547	1.1007	1.15928	0.866703	1.64542
P78371	P78371	T-complex protein 1 subunit beta	CCT2	5.03497	5.13426	5.09289	5.12904	4.9162	5.13805
P78406	P78406	mRNA export factor	RAE1	0.605503	0.777549	0.739079	0.725412	0.84638	0.977079
P78417	P78417	Glutathione S-transferase omega-1	GSTO1	-0.024374	-0.0260935	0.317937	0.0495262	0.220568	0.214872
P78527	P78527	DNA-dependent protein kinase catalytic subunit	PRKDC	3.62195	3.80475	3.55167	3.91219	3.84647	4.04474
P80217	P80217	Interferon-induced 35 kDa protein	IFI35	NaN	NaN	-2.65862	NaN	NaN	NaN
P80303	P80303	Nucleobindin-2;Nesfatin-1	NUCB2	-1.82377	-1.67215	-2.53435	-1.7672	NaN	-1.88718
P80723	P80723	Brain acid soluble protein 1	BASP1	1.91708	1.82985	2.44129	1.83767	2.51965	2.19558
P82650	P82650	28S ribosomal protein S22, mitochondrial	MRPS22	-1.02794	-0.985755	-1.02977	-0.987953	-0.755812	-0.639397
P82663	P82663	28S ribosomal protein S25, mitochondrial	MRPS25	-1.02794	-0.579736	-1.00922	-0.564981	-0.391968	-0.274031
P82664	P82664	28S ribosomal protein S10, mitochondrial	MRPS10	NaN	NaN	NaN	NaN	NaN	-3.94934
P82673	P82673	28S ribosomal protein S35, mitochondrial	MRPS35	NaN	NaN	NaN	-0.0168095	NaN	-0.764881
P82675	P82675	28S ribosomal protein S5, mitochondrial	MRPS5	-1.98004	NaN	-2.35987	-1.88132	-1.86475	NaN
P82909	P82909	28S ribosomal protein S36, mitochondrial	MRPS36	NaN	NaN	NaN	NaN	-1.61876	NaN
P82912	P82912	28S ribosomal protein S11, mitochondrial	MRPS11	NaN	NaN	NaN	NaN	NaN	-0.949903
P82930	P82930	28S ribosomal protein S34, mitochondrial	MRPS34	NaN	NaN	NaN	NaN	-1.21646	NaN
P82933	P82933	28S ribosomal protein S9, mitochondrial	MRPS9	-1.82633	-0.983077	-1.72913	-0.885019	-0.880676	-1.42654
P82970	P82970	High mobility group nucleosome-binding domain-containing protein 5	HMGN5	-0.803181	-0.734349	-0.631093	-0.434246	-0.843529	-0.277878
P82979	P82979	SAP domain-containing ribonucleoprotein	SARNP	-0.0657368	0.0641127	-0.0529242	0.0985355	0.0892086	0.327011
P83111	P83111	Serine beta-lactamase-like protein LACTB, mitochondrial	LACTB	NaN	NaN	-2.32401	NaN	-1.69619	NaN
P83731	P83731	60S ribosomal protein L24	RPL24	0.527027	0.76308	0.742583	0.689825	0.439505	0.918198
P83881	P83881	60S ribosomal protein L36a	RPL36A	0.437656	0.740291	0.609046	NaN	0.559076	1.21991
P84090	P84090	Enhancer of rudimentary homolog	ERH	2.45491	2.47182	2.44782	2.59698	2.89122	2.84003
P84095	P84095	Rho-related GTP-binding protein RhoG	RHOG	-0.374475	-0.100396	-0.135087	-0.183369	0.305061	0
P84098	P84098	60S ribosomal protein L19	RPL19	2.14021	2.25399	2.37796	2.44602	2.12381	2.53553
P84101	P84101	Small EDRK-rich factor 2	SERF2	NaN	NaN	NaN	NaN	NaN	-2.51748
P84103	P84103	Serine/arginine-rich splicing factor 3	SRSF3	2.35065	2.19102	2.33346	2.33891	2.76455	2.53888
P85037	P85037	Forkhead box protein K1	FOXK1	NaN	NaN	NaN	NaN	NaN	-2.39211
P98171	P98171	Rho GTPase-activating protein 4	ARHGAP4	NaN	NaN	-4.09795	NaN	NaN	-3.55375
P98175	P98175	RNA-binding protein 10	RBM10	NaN	NaN	-2.74102	NaN	NaN	NaN
P98179	P98179	RNA-binding protein 3	RBM3	-0.465534	-1.11786	-0.308578	-1.06501	-0.614031	-0.775476
P98194	P98194	Calcium-transporting ATPase type 2C member 1	ATP2C1	NaN	NaN	NaN	-3.20814	NaN	NaN
P99999	P99999	Cytochrome c	CYCS	-1.41673	-1.02576	0.0304785	-0.570959	-0.923594	-0.211966
Q00059	Q00059	Transcription factor A, mitochondrial	TFAM	0.290602	0.0370798	0.287713	0.546356	0.523384	1.05722
Q00169	Q00169	Phosphatidylinositol transfer protein alpha isoform	PITPNA	-1.93304	NaN	-1.68625	NaN	NaN	NaN
Q00325	Q00325	Phosphate carrier protein, mitochondrial	SLC25A3	1.43024	1.50069	1.68123	1.49635	1.81356	1.95114
Q00341	Q00341	Vigilin	HDLBP	-0.922398	-0.661473	-1.17873	-0.763172	NaN	-0.458443
Q00403	Q00403	Transcription initiation factor IIB	GTF2B	NaN	-2.09044	-1.81138	NaN	NaN	-1.50109
Q00534	Q00534	Cyclin-dependent kinase 6	CDK6	NaN	NaN	NaN	NaN	-3.24582	NaN
Q00610;P53675	Q00610	Clathrin heavy chain 1	CLTC	4.27764	4.16259	4.24864	4.15956	4.14595	4.45324
Q00653	Q00653	Nuclear factor NF-kappa-B p100 subunit;Nuclear factor NF-kappa-B p52 subunit	NFKB2	0.526411	0.610421	0.808162	0.772606	0.457954	0.875645
Q00688	Q00688	Peptidyl-prolyl cis-trans isomerase FKBP3	FKBP3	1.12901	0.960782	0.968062	1.23223	0.975441	1.24067
Q00765	Q00765	Receptor expression-enhancing protein 5	REEP5	-1.00635	-1.14073	-0.7499	-0.976046	-0.921797	-1.21252
Q00796	Q00796	Sorbitol dehydrogenase	SORD	-0.849213	-0.97009	-0.951131	-0.873472	-0.859507	-0.818232
Q00839	Q00839	Heterogeneous nuclear ribonucleoprotein U	HNRNPU	4.64829	4.67392	4.63721	4.69272	4.73615	4.91408
Q01082;O15020;P11277	Q01082	Spectrin beta chain, non-erythrocytic 1	SPTBN1	4.47505	4.43775	4.1586	4.50365	3.94187	4.77163
Q01085	Q01085	Nucleolysin TIAR	TIAL1	-0.302462	NaN	-0.662972	NaN	-0.506348	NaN
Q01105;P0DME0	Q01105;P0DME0	Protein SET;Protein SETSIP	SET;SETSIP	3.02378	2.99161	2.80587	3.24531	2.99418	3.31475
Q01130	Q01130	Serine/arginine-rich splicing factor 2	SRSF2	1.71892	1.8221	1.03852	1.66621	-0.589733	2.08949
Q01201	Q01201	Transcription factor RelB	RELB	NaN	-4.50131	NaN	NaN	NaN	NaN
Q01433	Q01433	AMP deaminase 2	AMPD2	NaN	-3.07015	-3.00925	-3.05625	NaN	-2.72756
Q01469	Q01469	Fatty acid-binding protein, epidermal	FABP5	0.207666	0.287044	-0.242143	0.215111	-0.0633945	0.425455
Q01518;P40123	Q01518	Adenylyl cyclase-associated protein 1	CAP1	3.18264	3.18634	3.3359	3.23262	3.4847	3.44877
Q01581	Q01581	Hydroxymethylglutaryl-CoA synthase, cytoplasmic	HMGCS1	2.25531	2.60014	2.11383	2.50235	2.12915	2.59081
Q01650	Q01650	Large neutral amino acids transporter small subunit 1	SLC7A5	-1.69763	-1.31142	-1.58159	-1.07934	-1.22549	-0.900469
Q01780	Q01780	Exosome component 10	EXOSC10	-0.652702	-0.872445	-0.859744	-0.434528	-0.999092	-0.509104
Q01813	Q01813	ATP-dependent 6-phosphofructokinase, platelet type	PFKP	2.34178	2.63784	2.60494	2.79416	2.33597	2.55188
Q01844	Q01844	RNA-binding protein EWS	EWSR1	1.08565	0.904365	0.800042	1.09842	0.765467	1.14474
Q02127	Q02127	Dihydroorotate dehydrogenase (quinone), mitochondrial	DHODH	-1.97846	-1.82717	-2.00564	-1.76847	-1.59575	-1.52765
Q02218;Q9ULD0	Q02218	2-oxoglutarate dehydrogenase, mitochondrial	OGDH	0.114658	0.402541	0.319654	0.14991	0.774715	0.412544
Q02224	Q02224	Centromere-associated protein E	CENPE	NaN	NaN	NaN	-0.595749	NaN	-0.562168
Q02241	Q02241	Kinesin-like protein KIF23	KIF23	-0.7806	-1.41343	-1.52889	-1.61797	-1.0701	-1.06533
Q02338	Q02338	D-beta-hydroxybutyrate dehydrogenase, mitochondrial	BDH1	-0.588102	-0.788125	-0.813931	-0.202089	-0.475296	-0.356689
Q02543	Q02543	60S ribosomal protein L18a	RPL18A	2.67667	2.61192	2.49379	2.71887	2.39293	2.98634
Q02750	Q02750	Dual specificity mitogen-activated protein kinase kinase 1	MAP2K1	-0.731117	-0.558511	-0.616094	-0.643656	-0.390722	-0.0768414
Q02790	Q02790	Peptidyl-prolyl cis-trans isomerase FKBP4;Peptidyl-prolyl cis-trans isomerase FKBP4, N-terminally processed	FKBP4	2.81478	2.91932	2.59394	3.09942	2.58356	3.1038
Q02818	Q02818	Nucleobindin-1	NUCB1	NaN	NaN	NaN	-1.98799	NaN	NaN
Q02878	Q02878	60S ribosomal protein L6	RPL6	3.10383	3.08061	2.97862	2.96745	2.76792	3.13889
Q02880	Q02880	DNA topoisomerase 2-beta	TOP2B	-2.6157	-2.21125	NaN	-2.30651	-2.65876	-2.22005
Q02978	Q02978	Mitochondrial 2-oxoglutarate/malate carrier protein	SLC25A11	0.0844917	0.553042	0.508166	0.942863	0.903559	0.804745
Q03252	Q03252	Lamin-B2	LMNB2	1.17384	1.12425	1.26656	1.26358	1.49833	1.41388
Q03426	Q03426	Mevalonate kinase	MVK	NaN	NaN	NaN	NaN	NaN	-0.688839
Q03518	Q03518	Antigen peptide transporter 1	TAP1	0.0592537	-0.681321	0.536794	-0.324446	0.535625	0.140762
Q03519	Q03519	Antigen peptide transporter 2	TAP2	NaN	NaN	-1.06509	-1.4045	-1.41234	NaN
Q03701	Q03701	CCAAT/enhancer-binding protein zeta	CEBPZ	-1.12513	-1.08679	-1.29751	-1.13304	-0.6912	-0.643318
Q04206	Q04206	Transcription factor p65	RELA	NaN	NaN	NaN	-2.47885	NaN	NaN
Q04323	Q04323	UBX domain-containing protein 1	UBXN1	-0.672327	-0.756131	-0.885482	-0.901854	-1.31924	-0.834291
Q04446	Q04446	1,4-alpha-glucan-branching enzyme	GBE1	-1.85961	NaN	NaN	-1.34015	NaN	NaN
Q04637;REV__Q8NEG2	Q04637	Eukaryotic translation initiation factor 4 gamma 1	EIF4G1	3.33972	3.12334	2.99862	3.27116	2.66653	3.49523
Q04726	Q04726	Transducin-like enhancer protein 3	TLE3	-4.23376	-4.09484	-4.21145	NaN	-4.42774	-4.18147
Q04760	Q04760	Lactoylglutathione lyase	GLO1	0.216528	0.0859442	-0.136464	-0.297474	-0.517281	-0.081953
Q04837	Q04837	Single-stranded DNA-binding protein, mitochondrial	SSBP1	0.981876	1.29077	1.20676	1.51826	1.77435	1.47515
Q04917	Q04917	14-3-3 protein eta	YWHAH	1.73824	1.70023	1.87989	1.66843	1.68189	1.94918
Q04941	Q04941	Proteolipid protein 2	PLP2	NaN	-0.829925	NaN	NaN	-0.0558968	NaN
Q05048	Q05048	Cleavage stimulation factor subunit 1	CSTF1	NaN	NaN	-1.25505	NaN	-1.12724	-0.752205
Q05086	Q05086	Ubiquitin-protein ligase E3A	UBE3A	-2.28248	-2.64528	-2.39606	-2.35534	NaN	-2.28742
Q05519	Q05519	Serine/arginine-rich splicing factor 11	SRSF11	-1.08358	-0.622706	0.197175	-0.086565	-0.000236511	-0.467922
Q05655;Q04759	Q05655	Protein kinase C delta type;Protein kinase C delta type regulatory subunit;Protein kinase C delta type catalytic subunit	PRKCD	-2.73113	NaN	-2.67563	-2.65874	NaN	-2.45859
Q06124	Q06124	Tyrosine-protein phosphatase non-receptor type 11	PTPN11	NaN	NaN	-2.50038	-2.244	NaN	-1.98879
Q06187	Q06187	Tyrosine-protein kinase BTK	BTK	-1.72305	-1.28102	-1.97678	-1.08392	NaN	NaN
Q06203	Q06203	Amidophosphoribosyltransferase	PPAT	NaN	-2.17566	NaN	NaN	-2.61885	NaN
Q06210;O94808	Q06210	Glutamine--fructose-6-phosphate aminotransferase [isomerizing] 1	GFPT1	-0.604166	-0.588094	-0.561482	-0.450119	-0.302961	-0.260448
Q06265	Q06265	Exosome complex component RRP45	EXOSC9	NaN	NaN	NaN	NaN	-1.57735	NaN
Q06323	Q06323	Proteasome activator complex subunit 1	PSME1	2.62005	2.66602	2.71484	2.41868	2.62836	2.73526
Q06546	Q06546	GA-binding protein alpha chain	GABPA	-1.01218	-1.30341	-0.992082	-0.946743	NaN	-0.876242
Q06830	Q06830	Peroxiredoxin-1	PRDX1	4.81352	5.06099	4.99912	5.00636	4.66998	5.05562
Q07020	Q07020	60S ribosomal protein L18	RPL18	3.47275	3.79125	4.27871	3.77534	3.83155	3.88274
Q07021	Q07021	Complement component 1 Q subcomponent-binding protein, mitochondrial	C1QBP	3.58472	3.88344	3.75429	3.95413	4.04015	4.00565
Q07065	Q07065	Cytoskeleton-associated protein 4	CKAP4	1.54084	1.83365	1.69515	1.77892	2.0657	1.98076
Q07108	Q07108	Early activation antigen CD69	CD69	NaN	NaN	NaN	NaN	-2.53701	NaN
Q07666;Q5VWX1;O75525;Q9UBC1;Q9H6N6	Q07666	KH domain-containing, RNA-binding, signal transduction-associated protein 1	KHDRBS1	1.48182	1.55684	1.41158	1.15287	1.5753	1.53373
Q07812	Q07812	Apoptosis regulator BAX	BAX	-0.179523	-0.271041	-0.244008	-0.0571575	-0.216095	0.0463371
Q07864	Q07864	DNA polymerase epsilon catalytic subunit A	POLE	NaN	NaN	NaN	-4.75107	NaN	-4.12734
Q07866	Q07866	Kinesin light chain 1	KLC1	NaN	-0.905391	-1.15353	-1.28349	-1.67508	NaN
Q07955	Q07955	Serine/arginine-rich splicing factor 1	SRSF1	2.55756	2.38148	2.26611	2.35404	2.55553	2.98843
Q07960	Q07960	Rho GTPase-activating protein 1	ARHGAP1	-0.586651	0.369985	NaN	-2.7602	NaN	-1.15986
Q08170	Q08170	Serine/arginine-rich splicing factor 4	SRSF4	-0.299387	-0.15636	0.110744	-0.106298	-0.065834	0.47225
Q08211	Q08211	ATP-dependent RNA helicase A	DHX9	3.91891	3.86276	3.83749	3.9487	3.98487	4.1384
Q08257	Q08257	Quinone oxidoreductase	CRYZ	0.482515	0.52699	0.272645	0.495129	0.737194	0.5284
Q08380	Q08380	Galectin-3-binding protein	LGALS3BP	0.288824	-0.278829	-0.328931	NaN	NaN	0.696922
Q08623	Q08623	Pseudouridine-5-phosphatase	HDHD1	NaN	NaN	NaN	NaN	-2.73964	NaN
Q08752	Q08752	Peptidyl-prolyl cis-trans isomerase D	PPID	-2.62576	NaN	NaN	NaN	-2.70562	NaN
Q08945	Q08945	FACT complex subunit SSRP1	SSRP1	2.03394	2.36399	2.00633	2.15867	2.0465	2.38824
Q08J23	Q08J23	tRNA (cytosine(34)-C(5))-methyltransferase	NSUN2	0.954386	1.20227	0.582614	1.25106	1.06817	1.48997
Q09028	Q09028	Histone-binding protein RBBP4	RBBP4	2.55256	2.59879	2.73379	2.73301	2.67008	2.74851
Q09161	Q09161	Nuclear cap-binding protein subunit 1	NCBP1	0.204	0.245875	0.111678	0.487469	0.397959	0.579403
Q09666	Q09666	Neuroblast differentiation-associated protein AHNAK	AHNAK	-0.684826	-0.937928	-0.887052	-0.95631	-0.372133	-0.512009
Q0VDF9	Q0VDF9	Heat shock 70 kDa protein 14	HSPA14	-1.34657	-2.24123	-2.42936	-1.42724	-2.22257	-1.73646
Q10472	Q10472	Polypeptide N-acetylgalactosaminyltransferase 1;Polypeptide N-acetylgalactosaminyltransferase 1 soluble form	GALNT1	NaN	NaN	0.259814	NaN	NaN	NaN
Q10567	Q10567	AP-1 complex subunit beta-1	AP1B1	-0.471828	-0.40673	-0.194678	-0.425398	-0.321365	-0.536354
Q10570	Q10570	Cleavage and polyadenylation specificity factor subunit 1	CPSF1	NaN	NaN	NaN	NaN	NaN	-1.62815
Q10713	Q10713	Mitochondrial-processing peptidase subunit alpha	PMPCA	-0.522854	-0.419997	-0.472873	-0.524532	-0.153906	-0.110952
Q12765	Q12765	Secernin-1	SCRN1	NaN	NaN	NaN	NaN	NaN	-2.89379
Q12769	Q12769	Nuclear pore complex protein Nup160	NUP160	NaN	-1.33181	NaN	NaN	NaN	NaN
Q12788	Q12788	Transducin beta-like protein 3	TBL3	-0.517658	-0.456996	-1.08243	-0.392775	-0.354895	0.0630016
Q12789	Q12789	General transcription factor 3C polypeptide 1	GTF3C1	NaN	NaN	-4.45042	-3.96786	NaN	NaN
Q12792	Q12792	Twinfilin-1	TWF1	-2.67699	-3.10864	-3.3333	-2.96228	-3.05404	-2.64528
Q12802	Q12802	A-kinase anchor protein 13	AKAP13	NaN	NaN	NaN	NaN	-4.4509	NaN
Q12830	Q12830	Nucleosome-remodeling factor subunit BPTF	BPTF	NaN	NaN	NaN	NaN	NaN	-3.16555
Q12834	Q12834	Cell division cycle protein 20 homolog	CDC20	NaN	NaN	NaN	NaN	NaN	-3.70763
Q12849	Q12849	G-rich sequence factor 1	GRSF1	-1.00627	NaN	NaN	NaN	NaN	-0.703205
Q12874	Q12874	Splicing factor 3A subunit 3	SF3A3	1.0023	1.02947	0.707887	0.952585	0.469847	1.27732
Q12888	Q12888	Tumor suppressor p53-binding protein 1	TP53BP1	-1.62196	-1.5472	-1.2822	-1.30152	-1.44372	-1.5547
Q12904	Q12904	Aminoacyl tRNA synthase complex-interacting multifunctional protein 1;Endothelial monocyte-activating polypeptide 2	AIMP1	0.701355	0.882583	0.85813	0.956789	0.88167	1.03462
Q12905	Q12905	Interleukin enhancer-binding factor 2	ILF2	1.88583	2.12141	2.24394	2.69313	2.33142	2.40266
Q12906	Q12906	Interleukin enhancer-binding factor 3	ILF3	2.75783	2.77388	2.68469	2.80563	2.59813	3.13458
Q12907	Q12907	Vesicular integral-membrane protein VIP36	LMAN2	NaN	-1.03295	NaN	NaN	NaN	-0.99711
Q12931	Q12931	Heat shock protein 75 kDa, mitochondrial	TRAP1	2.62018	2.94632	2.62308	2.9548	3.05532	3.22403
Q12972	Q12972	Nuclear inhibitor of protein phosphatase 1;Activator of RNA decay	PPP1R8	-0.830408	-1.28012	-1.17252	-1.05659	-1.05187	-0.833616
Q12996	Q12996	Cleavage stimulation factor subunit 3	CSTF3	NaN	-0.598855	NaN	-0.609385	-0.725952	-0.45701
Q13011	Q13011	Delta(3,5)-Delta(2,4)-dienoyl-CoA isomerase, mitochondrial	ECH1	1.46266	1.88527	1.66055	1.85248	2.30503	2.27081
Q13043;Q13188	Q13043	Serine/threonine-protein kinase 4;Serine/threonine-protein kinase 4 37kDa subunit;Serine/threonine-protein kinase 4 18kDa subunit	STK4	0.455322	0.454412	0.401872	0.128546	0.979317	0.45689
Q13045	Q13045	Protein flightless-1 homolog	FLII	-0.00618744	-0.137252	-0.231053	0.0959301	-0.083107	0.293781
Q13057	Q13057	Bifunctional coenzyme A synthase;Phosphopantetheine adenylyltransferase;Dephospho-CoA kinase	COASY	-3.71119	NaN	NaN	-3.40083	NaN	NaN
Q13077	Q13077	TNF receptor-associated factor 1	TRAF1	0.300802	-0.281068	1.19246	-1.03718	1.08917	-0.786722
Q13085;O00763	Q13085	Acetyl-CoA carboxylase 1;Biotin carboxylase	ACACA	-2.21286	-1.37869	NaN	NaN	NaN	NaN
Q13098	Q13098	COP9 signalosome complex subunit 1	GPS1	NaN	NaN	NaN	NaN	NaN	-1.15478
Q13111	Q13111	Chromatin assembly factor 1 subunit A	CHAF1A	NaN	NaN	-2.60531	-2.65837	NaN	NaN
Q13112	Q13112	Chromatin assembly factor 1 subunit B	CHAF1B	NaN	NaN	NaN	NaN	NaN	-2.63699
Q13123	Q13123	Protein Red	IK	-1.71589	-1.7266	-1.52865	-1.68256	-2.05988	-1.50445
Q13126	Q13126	S-methyl-5-thioadenosine phosphorylase	MTAP	-0.543943	-0.8684	-0.970313	-0.581806	-1.14487	-0.815058
Q13131	Q13131	5-AMP-activated protein kinase catalytic subunit alpha-1	PRKAA1	NaN	NaN	NaN	NaN	NaN	-1.14752
Q13137	Q13137	Calcium-binding and coiled-coil domain-containing protein 2	CALCOCO2	NaN	NaN	NaN	-3.20365	NaN	NaN
Q13148	Q13148	TAR DNA-binding protein 43	TARDBP	0.318567	0.193925	0.240251	0.0823689	0.565823	0.387207
Q13151	Q13151	Heterogeneous nuclear ribonucleoprotein A0	HNRNPA0	2.71537	2.42098	2.59407	2.71603	3.0464	2.67037
Q13155	Q13155	Aminoacyl tRNA synthase complex-interacting multifunctional protein 2	AIMP2	0.735508	1.02653	1.09754	1.02565	1.00245	1.31899
Q13162	Q13162	Peroxiredoxin-4	PRDX4	0.727579	0.691627	0.583072	0.696817	1.02294	0.714745
Q13177;Q13153;O75914	Q13177	Serine/threonine-protein kinase PAK 2;PAK-2p27;PAK-2p34	PAK2	NaN	-1.1538	-1.44368	-1.38505	-1.53001	-1.26728
Q13185	Q13185	Chromobox protein homolog 3	CBX3	2.32437	2.5727	2.37088	2.39729	2.11426	2.68703
Q13200	Q13200	26S proteasome non-ATPase regulatory subunit 2	PSMD2	1.97403	2.0277	1.99482	2.17616	1.99219	2.40149
Q13217	Q13217	DnaJ homolog subfamily C member 3	DNAJC3	-2.39737	-2.45837	-2.42503	-2.31135	-1.44253	-2.234
Q13242	Q13242	Serine/arginine-rich splicing factor 9	SRSF9	0.535105	0.271844	0.308085	0.708721	0.268217	0.88533
Q13243	Q13243	Serine/arginine-rich splicing factor 5	SRSF5	-0.166182	-0.17452	-0.353442	-0.0955524	-0.306036	-0.0182781
Q13247	Q13247	Serine/arginine-rich splicing factor 6	SRSF6	NaN	-0.518792	-0.531629	NaN	NaN	NaN
Q13257	Q13257	Mitotic spindle assembly checkpoint protein MAD2A	MAD2L1	-1.09506	-1.03505	-1.25264	-0.806358	-2.34588	-0.957251
Q13263	Q13263	Transcription intermediary factor 1-beta	TRIM28	4.15306	4.04876	4.08329	3.87059	3.92161	4.09367
Q13283	Q13283	Ras GTPase-activating protein-binding protein 1	G3BP1	3.16489	2.91704	3.16092	2.82189	2.77562	3.04933
Q13310;P0CB38	Q13310	Polyadenylate-binding protein 4	PABPC4	0.440331	0.376599	0.24001	0.256868	-0.268984	0.235441
Q13330;Q9BTC8	Q13330;Q9BTC8	Metastasis-associated protein MTA1;Metastasis-associated protein MTA3	MTA1;MTA3	-3.01829	NaN	-3.06255	-2.83458	-2.8971	-2.6622
Q13342;Q9H930	Q13342;Q9H930	Nuclear body protein SP140;Nuclear body protein SP140-like protein	SP140;SP140L	-2.9876	NaN	-2.99691	-2.67851	-3.23484	NaN
Q13347	Q13347	Eukaryotic translation initiation factor 3 subunit I	EIF3I	1.65402	1.63534	1.67757	1.84069	1.42855	1.85938
Q13362;Q14738	Q13362;Q14738	Serine/threonine-protein phosphatase 2A 56 kDa regulatory subunit gamma isoform;Serine/threonine-protein phosphatase 2A 56 kDa regulatory subunit delta isoform	PPP2R5C;PPP2R5D	NaN	NaN	NaN	NaN	NaN	-1.00204
Q13363	Q13363	C-terminal-binding protein 1	CTBP1	0.273453	0.378491	0.909614	1.16793	0.873451	NaN
Q13393	Q13393	Phospholipase D1	PLD1	-1.74057	-2.06159	-2.27464	NaN	NaN	-2.10202
Q13404	Q13404	Ubiquitin-conjugating enzyme E2 variant 1	UBE2V1	NaN	NaN	-1.38627	-1.52363	NaN	NaN
Q13405	Q13405	39S ribosomal protein L49, mitochondrial	MRPL49	-1.24366	-1.09386	-1.19741	-1.14246	-0.914848	-1.01061
Q13409	Q13409	Cytoplasmic dynein 1 intermediate chain 2	DYNC1I2	2.01095	1.76136	1.66578	1.84718	1.5244	2.07088
Q13416	Q13416	Origin recognition complex subunit 2	ORC2	NaN	NaN	NaN	NaN	NaN	-3.70862
Q13422	Q13422	DNA-binding protein Ikaros	IKZF1	-1.79108	-1.24249	-1.92551	-1.00721	-2.22392	-0.828976
Q13427	Q13427	Peptidyl-prolyl cis-trans isomerase G	PPIG	NaN	-3.90756	-3.30289	NaN	-3.7672	-3.3792
Q13428	Q13428	Treacle protein	TCOF1	-0.134243	0.134965	-0.0568266	0.19651	0.235485	0.455023
Q13432	Q13432	Protein unc-119 homolog A	UNC119	NaN	NaN	-1.93334	NaN	NaN	NaN
Q13435	Q13435	Splicing factor 3B subunit 2	SF3B2	2.28881	2.28326	2.0688	2.19271	1.92383	2.59984
Q13442	Q13442	28 kDa heat- and acid-stable phosphoprotein	PDAP1	-0.902847	NaN	-0.925279	NaN	-0.926222	-0.54035
Q13451	Q13451	Peptidyl-prolyl cis-trans isomerase FKBP5;Peptidyl-prolyl cis-trans isomerase FKBP5, N-terminally processed	FKBP5	1.36536	1.41397	1.32548	1.52874	1.34757	1.57783
Q13492	Q13492	Phosphatidylinositol-binding clathrin assembly protein	PICALM	NaN	NaN	NaN	NaN	NaN	-2.96195
Q13501	Q13501	Sequestosome-1	SQSTM1	1.57894	1.56171	1.69502	1.14456	2.06919	1.16349
Q13505	Q13505	Metaxin-1	MTX1	-0.416624	-0.392024	-0.492629	-0.398682	-0.238258	-0.316864
Q13535	Q13535	Serine/threonine-protein kinase ATR	ATR	NaN	-4.32393	NaN	NaN	NaN	NaN
Q13542	Q13542	Eukaryotic translation initiation factor 4E-binding protein 2	EIF4EBP2	-0.780462	-0.807652	-1.07263	-0.886017	-0.643368	-0.529083
Q13547	Q13547	Histone deacetylase 1	HDAC1	0.376242	0.715291	0.0992136	-0.221493	0.781261	0.325422
Q13557	Q13557	Calcium/calmodulin-dependent protein kinase type II subunit delta	CAMK2D	-2.9752	NaN	NaN	NaN	NaN	NaN
Q13561	Q13561	Dynactin subunit 2	DCTN2	-0.381538	-0.118306	-0.33697	-0.735083	-0.567186	-0.124743
Q13564	Q13564	NEDD8-activating enzyme E1 regulatory subunit	NAE1	-1.28406	-0.917497	-1.25235	-0.884712	-1.31069	-1.08261
Q13568	Q13568	Interferon regulatory factor 5	IRF5	NaN	NaN	NaN	NaN	-2.96218	NaN
Q13573	Q13573	SNW domain-containing protein 1	SNW1	-1.34268	-1.14907	-1.24611	-1.09214	-1.35823	-0.878855
Q13576	Q13576	Ras GTPase-activating-like protein IQGAP2	IQGAP2	NaN	-1.84338	NaN	-1.84426	NaN	NaN
Q13586	Q13586	Stromal interaction molecule 1	STIM1	-1.66114	-1.95274	-1.52551	-1.36703	-1.11649	-1.39827
Q13596	Q13596	Sorting nexin-1	SNX1	-1.17325	-1.63653	-1.0661	-1.39474	-1.51457	-1.20179
Q13601	Q13601	KRR1 small subunit processome component homolog	KRR1	NaN	-1.64933	NaN	NaN	NaN	NaN
Q13616	Q13616	Cullin-1	CUL1	-0.306438	-0.640874	-0.185645	-0.366329	-0.321611	-0.064888
Q13617	Q13617	Cullin-2	CUL2	-1.53493	-1.70291	-1.21437	-1.81824	-1.15743	-1.55637
Q13618	Q13618	Cullin-3	CUL3	-1.67034	-1.52003	-1.60364	-1.43847	-1.74504	-1.36638
Q13619	Q13619	Cullin-4A	CUL4A	-0.84646	-0.897885	-1.04245	-0.67325	-0.883883	-0.614498
Q13620	Q13620	Cullin-4B	CUL4B	-2.82146	NaN	NaN	-2.80145	-2.61074	NaN
Q13630	Q13630	GDP-L-fucose synthase	TSTA3	NaN	NaN	NaN	NaN	NaN	-2.863
Q13685	Q13685	Angio-associated migratory cell protein	AAMP	-2.90098	NaN	NaN	NaN	NaN	NaN
Q13724	Q13724	Mannosyl-oligosaccharide glucosidase	MOGS	-1.74636	-1.41463	NaN	-1.1668	-1.2979	-1.21076
Q13761	Q13761	Runt-related transcription factor 3	RUNX3	-2.17479	-2.22381	NaN	NaN	-2.56816	-2.12726
Q13769	Q13769	THO complex subunit 5 homolog	THOC5	-2.95483	-2.80831	-3.44513	NaN	NaN	NaN
Q13813	Q13813	Spectrin alpha chain, non-erythrocytic 1	SPTAN1	4.01028	4.0047	3.75187	4.09188	3.56485	4.19788
Q13823	Q13823	Nucleolar GTP-binding protein 2	GNL2	NaN	NaN	NaN	NaN	NaN	-1.99299
Q13838	Q13838	Spliceosome RNA helicase DDX39B	DDX39B	2.57873	2.88948	2.78057	2.94678	2.42566	3.2043
Q13867	Q13867	Bleomycin hydrolase	BLMH	0.417908	0.642367	0.745044	0.532196	0.462149	0.850933
Q13868	Q13868	Exosome complex component RRP4	EXOSC2	-1.77804	-0.259561	-0.459647	-0.816353	-1.01666	-0.734344
Q13889	Q13889	General transcription factor IIH subunit 3	GTF2H3	NaN	-4.21745	NaN	NaN	NaN	NaN
Q13895	Q13895	Bystin	BYSL	-1.59958	-1.52297	-1.59727	-1.69812	NaN	-1.5378
Q13907;Q9BXS1	Q13907	Isopentenyl-diphosphate Delta-isomerase 1	IDI1	0.614445	0.667388	0.719096	0.559872	0.681744	0.860106
Q13951	Q13951	Core-binding factor subunit beta	CBFB	-0.899389	-0.9199	-1.07995	-0.847881	-1.33143	-0.507351
Q14005	Q14005	Pro-interleukin-16;Interleukin-16	IL16	-0.350052	-0.10427	-0.46421	-0.118162	-0.750948	0.621037
Q14008	Q14008	Cytoskeleton-associated protein 5	CKAP5	1.17427	1.27366	1.47015	1.41631	1.08439	1.67382
Q14011	Q14011	Cold-inducible RNA-binding protein	CIRBP	0.0783272	0.254388	0.561446	0.477411	0.655933	0.550133
Q14019	Q14019	Coactosin-like protein	COTL1	1.72551	NaN	NaN	NaN	1.70644	1.72468
Q14061	Q14061	Cytochrome c oxidase copper chaperone	COX17	0.448051	0.269601	1.13112	0.185915	1.02599	0.428419
Q14103	Q14103	Heterogeneous nuclear ribonucleoprotein D0	HNRNPD	3.88327	4.2024	3.99953	4.28278	4.31291	4.64229
Q14137	Q14137	Ribosome biogenesis protein BOP1	BOP1	-0.480844	-0.490468	-0.763619	-0.589106	-0.882935	-0.211252
Q14139	Q14139	Ubiquitin conjugation factor E4 A	UBE4A	NaN	NaN	NaN	NaN	NaN	-3.88697
Q14141	Q14141	Septin-6	SEPT6	1.05923	1.21062	0.963119	1.46168	1.23357	1.48417
Q14145	Q14145	Kelch-like ECH-associated protein 1	KEAP1	-4.54458	NaN	NaN	NaN	NaN	NaN
Q14151	Q14151	Scaffold attachment factor B2	SAFB2	-1.92255	-2.05209	-2.23143	-1.61123	NaN	-1.76372
Q14152	Q14152	Eukaryotic translation initiation factor 3 subunit A	EIF3A	2.43607	2.45001	2.38927	2.45408	2.28522	2.55326
Q14155	Q14155	Rho guanine nucleotide exchange factor 7	ARHGEF7	-1.44374	-1.29916	-1.12092	NaN	-1.56724	-1.15933
Q14157	Q14157	Ubiquitin-associated protein 2-like	UBAP2L	1.4326	1.26108	1.38102	1.33203	1.18157	1.34099
Q14160	Q14160	Protein scribble homolog	SCRIB	NaN	NaN	-4.35889	NaN	NaN	NaN
Q14165	Q14165	Malectin	MLEC	-0.598183	-0.495027	-0.448194	-0.176117	-0.412233	0.0717812
Q14166	Q14166	Tubulin--tyrosine ligase-like protein 12	TTLL12	1.37585	1.54915	1.26233	1.54991	1.20573	1.79387
Q14197	Q14197	Peptidyl-tRNA hydrolase ICT1, mitochondrial	ICT1	NaN	-1.68672	NaN	NaN	NaN	NaN
Q14203	Q14203	Dynactin subunit 1	DCTN1	-0.431042	-0.389552	-0.441979	-0.25543	-0.56204	-0.449219
Q14204	Q14204	Cytoplasmic dynein 1 heavy chain 1	DYNC1H1	2.811	2.68972	2.60048	2.79602	2.52701	2.83446
Q14232	Q14232	Translation initiation factor eIF-2B subunit alpha	EIF2B1	-1.02122	-1.46354	-1.1262	-1.27965	-1.34081	-0.943687
Q14240	Q14240	Eukaryotic initiation factor 4A-II;Eukaryotic initiation factor 4A-II, N-terminally processed	EIF4A2	-2.08273	-2.24008	-2.47964	-2.41287	-2.56809	NaN
Q14247	Q14247	Src substrate cortactin	CTTN	-1.3383	-1.85375	-1.67395	-1.55408	-1.28195	-1.6374
Q14254	Q14254	Flotillin-2	FLOT2	NaN	-2.641	NaN	NaN	NaN	NaN
Q14257	Q14257	Reticulocalbin-2	RCN2	-0.927977	NaN	NaN	NaN	NaN	-0.347187
Q14258	Q14258	E3 ubiquitin/ISG15 ligase TRIM25	TRIM25	0.0911942	-0.27868	-0.39045	-0.352144	NaN	NaN
Q14289	Q14289	Protein-tyrosine kinase 2-beta	PTK2B	-2.62725	NaN	NaN	NaN	NaN	NaN
Q14318	Q14318	Peptidyl-prolyl cis-trans isomerase FKBP8	FKBP8	-0.727047	-0.630048	-0.946607	-0.634657	-0.946419	-0.456814
Q14331	Q14331	Protein FRG1	FRG1	NaN	NaN	NaN	NaN	NaN	-0.71756
Q14344	Q14344	Guanine nucleotide-binding protein subunit alpha-13	GNA13	NaN	NaN	NaN	NaN	-2.23732	NaN
Q14353	Q14353	Guanidinoacetate N-methyltransferase	GAMT	-0.847256	-0.843322	-0.800643	-0.943382	-1.41698	-0.44334
Q14444	Q14444	Caprin-1	CAPRIN1	2.18242	2.06697	1.94963	2.07737	1.45211	2.26619
Q14498;Q86U06	Q14498	RNA-binding protein 39	RBM39	0.546726	0.392364	0.0628595	-0.556519	-1.34743	-0.975037
Q14527	Q14527	Helicase-like transcription factor	HLTF	NaN	-3.99879	NaN	NaN	NaN	NaN
Q14534	Q14534	Squalene monooxygenase	SQLE	NaN	-1.95064	NaN	NaN	NaN	NaN
Q14558	Q14558	Phosphoribosyl pyrophosphate synthase-associated protein 1	PRPSAP1	-2.21843	-2.70928	-2.46015	-2.44479	-2.58251	-2.44965
Q14562	Q14562	ATP-dependent RNA helicase DHX8	DHX8	NaN	NaN	NaN	NaN	-6.00823	NaN
Q14566	Q14566	DNA replication licensing factor MCM6	MCM6	2.77469	2.73223	2.7794	2.85231	2.86101	2.96031
Q14669	Q14669	E3 ubiquitin-protein ligase TRIP12	TRIP12	-2.62449	-2.96889	-2.88624	-3.07529	-2.51475	-2.62949
Q14671;Q8TB72	Q14671	Pumilio homolog 1	PUM1	NaN	NaN	NaN	NaN	NaN	-1.46543
Q14676	Q14676	Mediator of DNA damage checkpoint protein 1	MDC1	-0.619051	-1.44813	NaN	-1.58044	-1.6021	-1.28001
Q14677	Q14677	Clathrin interactor 1	CLINT1	-1.42449	-1.75095	-1.36011	-1.41733	-1.60258	-1.40065
Q14683	Q14683	Structural maintenance of chromosomes protein 1A	SMC1A	1.0024	0.878888	0.972764	1.18677	0.986637	1.35835
Q14684	Q14684	Ribosomal RNA processing protein 1 homolog B	RRP1B	0.0525913	0.183133	-0.243243	0.396124	0.180353	0.387751
Q14690	Q14690	Protein RRP5 homolog	PDCD11	0.103874	0.04461	0.0232229	0.252756	0.239609	0.357275
Q14692	Q14692	Ribosome biogenesis protein BMS1 homolog	BMS1	NaN	-1.03061	NaN	-1.12431	-0.996645	NaN
Q14694	Q14694	Ubiquitin carboxyl-terminal hydrolase 10	USP10	-0.0802193	-0.330161	-0.175712	-0.396273	-0.218761	-0.0253067
Q14697	Q14697	Neutral alpha-glucosidase AB	GANAB	2.17424	2.28334	2.28795	2.19698	2.27684	2.35988
Q14699	Q14699	Raftlin	RFTN1	-0.163115	-0.40071	0.223638	-0.661825	0.415195	-0.416698
Q14739	Q14739	Lamin-B receptor	LBR	-0.287203	-0.422303	-0.158656	0.250174	-0.0369148	-0.230597
Q14764	Q14764	Major vault protein	MVP	-1.6079	-1.9979	-0.998605	-2.11402	-1.16237	-1.5135
Q14789	Q14789	Golgin subfamily B member 1	GOLGB1	-1.42536	-1.33822	-1.06162	-1.21859	-0.549896	NaN
Q14807	Q14807	Kinesin-like protein KIF22	KIF22	-3.03393	NaN	NaN	NaN	NaN	NaN
Q14814;Q06413;Q02078	Q14814;Q06413;Q02078	Myocyte-specific enhancer factor 2D;Myocyte-specific enhancer factor 2C;Myocyte-specific enhancer factor 2A	MEF2D;MEF2C;MEF2A	NaN	NaN	NaN	NaN	NaN	-4.26954
Q14839;Q8TDI0;Q12873	Q14839	Chromodomain-helicase-DNA-binding protein 4	CHD4	2.34289	2.2809	2.21299	2.42388	2.24434	2.52782
Q14847	Q14847	LIM and SH3 domain protein 1	LASP1	0.8736	0.740071	1.02087	0.801327	1.12977	0.994417
Q14966	Q14966	Zinc finger protein 638	ZNF638	-3.00072	NaN	NaN	NaN	NaN	NaN
Q14974	Q14974	Importin subunit beta-1	KPNB1	3.56329	3.59852	3.39558	3.49831	3.41851	3.84166
Q14978	Q14978	Nucleolar and coiled-body phosphoprotein 1	NOLC1	1.19765	1.32196	0.751248	1.3289	0.872112	1.67607
Q14980	Q14980	Nuclear mitotic apparatus protein 1	NUMA1	1.15349	1.05315	1.20559	1.25643	1.38591	1.38605
Q14C86	Q14C86	GTPase-activating protein and VPS9 domain-containing protein 1	GAPVD1	NaN	-2.07759	-2.26506	-2.2076	-2.55998	NaN
Q15003	Q15003	Condensin complex subunit 2	NCAPH	0.288494	0.521518	0.211967	0.695791	-0.290869	0.618847
Q15004	Q15004	PCNA-associated factor	KIAA0101	-0.595989	-1.038	-0.896419	-0.947704	-2.84133	-0.991255
Q15005	Q15005	Signal peptidase complex subunit 2	SPCS2	0.314785	0.821565	0.667054	0.772095	0.12644	0.682604
Q15007	Q15007	Pre-mRNA-splicing regulator WTAP	WTAP	-2.22888	-1.96259	-1.87383	-1.70489	-2.03082	-1.7155
Q15008	Q15008	26S proteasome non-ATPase regulatory subunit 6	PSMD6	1.13828	1.07414	0.773631	1.04141	1.1104	1.34523
Q15019	Q15019	Septin-2	SEPT2	1.07877	1.45731	1.39015	1.55487	0.749239	1.22363
Q15020	Q15020	Squamous cell carcinoma antigen recognized by T-cells 3	SART3	-0.668356	-0.249391	-0.0036993	-0.381304	-0.0531864	0.101301
Q15021	Q15021	Condensin complex subunit 1	NCAPD2	0.31213	0.352206	0.209208	0.499634	0.0749798	0.643463
Q15022	Q15022	Polycomb protein SUZ12	SUZ12	-2.76657	-2.56594	-2.45172	-2.53364	-2.75755	-2.6359
Q15024	Q15024	Exosome complex component RRP42	EXOSC7	-1.90761	NaN	-2.10347	-1.63647	-1.96825	-1.85103
Q15027	Q15027	Arf-GAP with coiled-coil, ANK repeat and PH domain-containing protein 1	ACAP1	NaN	-1.56262	NaN	-1.56917	-1.65639	-1.39565
Q15029	Q15029	116 kDa U5 small nuclear ribonucleoprotein component	EFTUD2	2.30731	2.34411	2.38014	2.55996	2.25133	2.6608
Q15031	Q15031	Probable leucine--tRNA ligase, mitochondrial	LARS2	-2.67612	NaN	NaN	NaN	-2.19065	NaN
Q15042	Q15042	Rab3 GTPase-activating protein catalytic subunit	RAB3GAP1	-2.304	NaN	NaN	-2.18123	-2.13158	-2.03563
Q15046	Q15046	Lysine--tRNA ligase	KARS	2.07493	2.10129	1.97862	2.36892	2.15041	2.57594
Q15050	Q15050	Ribosome biogenesis regulatory protein homolog	RRS1	NaN	-1.28231	NaN	NaN	NaN	NaN
Q15056	Q15056	Eukaryotic translation initiation factor 4H	EIF4H	2.17904	2.72803	2.62334	2.50996	2.69489	2.86791
Q15057;Q96P50	Q15057	Arf-GAP with coiled-coil, ANK repeat and PH domain-containing protein 2	ACAP2	NaN	-1.89967	-1.64145	NaN	-1.83497	NaN
Q15058	Q15058	Kinesin-like protein KIF14	KIF14	NaN	-1.30401	NaN	NaN	NaN	NaN
Q15061	Q15061	WD repeat-containing protein 43	WDR43	-0.934271	-0.463763	-0.816775	-0.406651	-0.694523	-0.320412
Q15067	Q15067	Peroxisomal acyl-coenzyme A oxidase 1	ACOX1	NaN	-2.32436	NaN	NaN	NaN	NaN
Q15075	Q15075	Early endosome antigen 1	EEA1	NaN	NaN	NaN	NaN	-2.8621	NaN
Q15084	Q15084	Protein disulfide-isomerase A6	PDIA6	2.46253	2.54677	2.4788	2.63583	2.88625	2.92977
Q15102	Q15102	Platelet-activating factor acetylhydrolase IB subunit gamma	PAFAH1B3	-1.28996	-1.19723	-1.24842	-1.16149	-1.82976	-0.982513
Q15118	Q15118	[Pyruvate dehydrogenase (acetyl-transferring)] kinase isozyme 1, mitochondrial	PDK1	NaN	NaN	NaN	NaN	-4.21996	NaN
Q15121	Q15121	Astrocytic phosphoprotein PEA-15	PEA15	NaN	-1.95634	-1.66739	-1.85633	NaN	-1.76132
Q15125	Q15125	3-beta-hydroxysteroid-Delta(8),Delta(7)-isomerase	EBP	-0.14484	-0.00520611	0.364144	-0.167408	0.667553	0.30438
Q15126	Q15126	Phosphomevalonate kinase	PMVK	NaN	-1.41748	-0.675435	NaN	-0.763912	NaN
Q15149;P58107	Q15149	Plectin	PLEC	NaN	NaN	NaN	NaN	NaN	-1.44102
Q15154	Q15154	Pericentriolar material 1 protein	PCM1	NaN	NaN	-3.97706	NaN	NaN	NaN
Q15155;P69849;Q5JPE7	Q15155;P69849;Q5JPE7	Nodal modulator 1;Nodal modulator 3;Nodal modulator 2	NOMO1;NOMO3;NOMO2	-0.996599	-0.845603	-0.565362	-0.751717	-0.459555	-0.41955
Q15165	Q15165	Serum paraoxonase/arylesterase 2	PON2	NaN	NaN	NaN	NaN	-2.28811	NaN
Q15181	Q15181	Inorganic pyrophosphatase	PPA1	3.86515	3.93592	3.64488	3.91335	3.52632	4.10473
Q15185	Q15185	Prostaglandin E synthase 3	PTGES3	3.69382	3.79492	3.4661	4.14762	3.42846	3.58557
Q15233	Q15233	Non-POU domain-containing octamer-binding protein	NONO	3.43599	3.42698	3.27661	3.45991	3.54199	3.63862
Q15257	Q15257	Serine/threonine-protein phosphatase 2A activator	PPP2R4	-1.17543	-1.12187	-0.790336	-0.46221	-1.5586	-0.500692
Q15269	Q15269	Periodic tryptophan protein 2 homolog	PWP2	-2.29453	-1.80694	-2.50077	-1.88471	-2.10357	NaN
Q15286	Q15286	Ras-related protein Rab-35	RAB35	NaN	NaN	NaN	NaN	NaN	-2.45825
Q15287	Q15287	RNA-binding protein with serine-rich domain 1	RNPS1	0.449114	-0.400819	NaN	NaN	NaN	-0.0162621
Q15293	Q15293	Reticulocalbin-1	RCN1	1.22521	1.14278	1.3301	0.531994	1.70983	1.3203
Q15306	Q15306	Interferon regulatory factor 4	IRF4	0.817762	0.50734	0.99541	0.781994	0.32716	0.740149
Q15363	Q15363	Transmembrane emp24 domain-containing protein 2	TMED2	NaN	-1.39898	-1.09774	NaN	NaN	-0.820744
Q15365	Q15365	Poly(rC)-binding protein 1	PCBP1	4.93034	4.93211	4.64296	4.82139	4.50637	5.15997
Q15366	Q15366	Poly(rC)-binding protein 2	PCBP2	4.35298	4.52391	4.01034	4.35271	4.09067	4.45157
Q15369	Q15369	Transcription elongation factor B polypeptide 1	TCEB1	NaN	NaN	-0.204606	NaN	-0.44603	-0.157953
Q15370	Q15370	Transcription elongation factor B polypeptide 2	TCEB2	0.503197	0.655362	0.748534	0.800085	0.469648	0.987593
Q15393	Q15393	Splicing factor 3B subunit 3	SF3B3	2.60478	2.34645	2.48379	2.51971	2.17469	2.59467
Q15397	Q15397	Pumilio domain-containing protein KIAA0020	KIAA0020	NaN	NaN	NaN	NaN	NaN	-2.83668
Q15398	Q15398	Disks large-associated protein 5	DLGAP5	-1.59654	-1.58495	-2.19443	-1.67697	NaN	-1.73714
Q15404	Q15404	Ras suppressor protein 1	RSU1	-2.55713	-2.20084	NaN	NaN	NaN	NaN
Q15424	Q15424	Scaffold attachment factor B1	SAFB	1.98027	1.84556	1.88679	2.0061	1.84162	2.23167
Q15427	Q15427	Splicing factor 3B subunit 4	SF3B4	-1.5941	-0.0728426	-0.206935	-0.883944	-0.513044	-0.920164
Q15428	Q15428	Splicing factor 3A subunit 2	SF3A2	-2.45083	-2.3927	-2.2419	-2.80061	-2.52007	-2.41072
Q15437	Q15437	Protein transport protein Sec23B	SEC23B	0.142349	0.199327	0.0780172	0.314133	0.339396	0.467319
Q15459	Q15459	Splicing factor 3A subunit 1	SF3A1	1.99962	2.04876	1.93396	2.29206	2.16934	2.19744
Q15477	Q15477	Helicase SKI2W	SKIV2L	NaN	NaN	-5.66889	NaN	NaN	NaN
Q15554	Q15554	Telomeric repeat-binding factor 2	TERF2	NaN	NaN	NaN	NaN	-2.84028	-2.94809
Q15631	Q15631	Translin	TSN	1.792	1.77939	1.76527	1.63683	1.88893	1.7966
Q15637	Q15637	Splicing factor 1	SF1	1.52471	1.50311	1.64991	1.24441	1.75936	1.64819
Q15648	Q15648	Mediator of RNA polymerase II transcription subunit 1	MED1	NaN	NaN	-3.98241	NaN	NaN	NaN
Q15691	Q15691	Microtubule-associated protein RP/EB family member 1	MAPRE1	2.49609	2.23121	2.32429	2.41377	2.37269	2.60093
Q15717	Q15717	ELAV-like protein 1	ELAVL1	1.79386	1.92089	1.94754	1.96292	1.83133	2.36283
Q15738	Q15738	Sterol-4-alpha-carboxylate 3-dehydrogenase, decarboxylating	NSDHL	-1.47172	-1.68963	NaN	-1.22421	-1.10488	NaN
Q15750	Q15750	TGF-beta-activated kinase 1 and MAP3K7-binding protein 1	TAB1	NaN	NaN	NaN	NaN	-4.02704	NaN
Q15751	Q15751	Probable E3 ubiquitin-protein ligase HERC1	HERC1	NaN	NaN	NaN	NaN	NaN	-3.23012
Q15758	Q15758	Neutral amino acid transporter B(0)	SLC1A5	NaN	NaN	-0.977374	-1.99559	-0.527557	-1.38731
Q15785	Q15785	Mitochondrial import receptor subunit TOM34	TOMM34	-0.0691109	0.0939169	-0.114125	0.0671329	-0.408714	0.237173
Q15813	Q15813	Tubulin-specific chaperone E	TBCE	NaN	NaN	NaN	NaN	-2.09464	NaN
Q15819	Q15819	Ubiquitin-conjugating enzyme E2 variant 2	UBE2V2	0.760983	0.73054	0.776158	0.923115	0.744762	1.05174
Q15833	Q15833	Syntaxin-binding protein 2	STXBP2	-2.22053	-2.38568	-2.29603	-2.25374	-2.7016	-2.09674
Q15907;P62491	Q15907;P62491	Ras-related protein Rab-11B;Ras-related protein Rab-11A	RAB11B;RAB11A	1.12603	1.15276	1.47076	1.11056	1.50308	1.45514
Q15942	Q15942	Zyxin	ZYX	0.728649	0.773406	1.10065	0.791849	0.707777	0.883404
Q16181	Q16181	Septin-7	SEPT7	1.31488	1.29025	1.21606	1.31932	1.2338	1.54162
Q16186	Q16186	Proteasomal ubiquitin receptor ADRM1	ADRM1	-0.821987	-0.665044	-0.0510817	-0.909487	-0.81432	-0.729618
Q16204	Q16204	Coiled-coil domain-containing protein 6	CCDC6	-1.34616	-1.53789	-0.497182	-1.33385	-0.715466	-1.01953
Q16401	Q16401	26S proteasome non-ATPase regulatory subunit 5	PSMD5	NaN	NaN	-2.83226	NaN	NaN	NaN
Q16512	Q16512	Serine/threonine-protein kinase N1	PKN1	-1.75966	-1.57955	-1.84178	-1.9937	-1.9486	-1.58696
Q16531	Q16531	DNA damage-binding protein 1	DDB1	0.875883	0.996932	0.975415	0.841297	0.568197	1.17241
Q16543	Q16543	Hsp90 co-chaperone Cdc37;Hsp90 co-chaperone Cdc37, N-terminally processed	CDC37	1.78302	1.99208	1.84175	2.12199	1.53481	2.22904
Q16555;Q14194	Q16555	Dihydropyrimidinase-related protein 2	DPYSL2	2.246	2.08177	2.20741	2.1513	1.99428	2.45903
Q16563	Q16563	Synaptophysin-like protein 1	SYPL1	-1.45683	-0.650685	-1.67279	-1.61682	-1.48871	-1.41904
Q16576	Q16576	Histone-binding protein RBBP7	RBBP7	1.97454	1.89995	1.79793	1.87589	1.67361	2.05784
Q16629	Q16629	Serine/arginine-rich splicing factor 7	SRSF7	1.21497	1.21915	1.2553	1.37602	1.48949	1.38329
Q16630	Q16630	Cleavage and polyadenylation specificity factor subunit 6	CPSF6	0.856339	0.834451	0.901505	0.853542	1.08759	1.07275
Q16637	Q16637	Survival motor neuron protein	SMN1	-0.678047	-0.43699	-1.40028	-1.02834	-1.35368	-0.703514
Q16643	Q16643	Drebrin	DBN1	0.569229	0.209962	-0.153436	0.604357	-0.097456	0.729633
Q16666	Q16666	Gamma-interferon-inducible protein 16	IFI16	-0.869221	-0.879066	-0.836404	-0.606596	-0.53121	-0.417332
Q16698	Q16698	2,4-dienoyl-CoA reductase, mitochondrial	DECR1	-1.65962	-1.38168	-1.7353	NaN	-0.703571	-1.56799
Q16718	Q16718	NADH dehydrogenase [ubiquinone] 1 alpha subcomplex subunit 5	NDUFA5	-0.732052	-1.33388	-1.39114	-1.74724	-1.46037	-0.484346
Q16740	Q16740	ATP-dependent Clp protease proteolytic subunit, mitochondrial	CLPP	-0.505663	-0.3695	-0.627469	0.203026	0.0330219	-0.0174141
Q16763	Q16763	Ubiquitin-conjugating enzyme E2 S	UBE2S	-1.22943	-0.865335	-1.48968	-0.818478	NaN	-0.872156
Q16774	Q16774	Guanylate kinase	GUK1	NaN	NaN	NaN	NaN	-3.29549	NaN
Q16795	Q16795	NADH dehydrogenase [ubiquinone] 1 alpha subcomplex subunit 9, mitochondrial	NDUFA9	-1.84775	-0.566745	-1.75862	-1.10737	NaN	NaN
Q16822;P35558	Q16822	Phosphoenolpyruvate carboxykinase [GTP], mitochondrial	PCK2	-0.922932	-0.60695	-0.622609	-0.395998	-0.803999	-0.466349
Q16836	Q16836	Hydroxyacyl-coenzyme A dehydrogenase, mitochondrial	HADH	0.696594	1.64126	0.767856	1.03864	0.854731	1.01465
Q16850	Q16850	Lanosterol 14-alpha demethylase	CYP51A1	-0.115543	0.149526	-0.0404902	0.175056	0.0289192	0.313375
Q16851	Q16851	UTP--glucose-1-phosphate uridylyltransferase	UGP2	-1.22962	-0.863393	-0.431809	-0.900845	-0.916414	-0.329918
Q16881	Q16881	Thioredoxin reductase 1, cytoplasmic	TXNRD1	-0.140974	-0.585507	-1.90768	-0.251465	-0.404207	0.0604572
Q16891	Q16891	MICOS complex subunit MIC60	IMMT	2.46901	2.24148	2.48668	2.52982	2.80922	2.70481
Q1KMD3	Q1KMD3	Heterogeneous nuclear ribonucleoprotein U-like protein 2	HNRNPUL2	1.40177	1.38555	1.19814	1.28696	1.31323	1.54229
Q29RF7	Q29RF7	Sister chromatid cohesion protein PDS5 homolog A	PDS5A	-1.14591	-1.29624	-1.31892	-0.990677	-1.43674	-0.954859
Q2NL82	Q2NL82	Pre-rRNA-processing protein TSR1 homolog	TSR1	NaN	-2.16904	NaN	-1.4181	NaN	-2.86926
Q2TAL8	Q2TAL8	Glutamine-rich protein 1	QRICH1	-0.989868	-0.875752	-0.810102	-0.817305	NaN	-0.714678
Q2TAY7	Q2TAY7	WD40 repeat-containing protein SMU1;WD40 repeat-containing protein SMU1, N-terminally processed	SMU1	-0.560352	-0.43007	-0.469176	-0.420996	-0.724516	-0.234051
Q32MZ4;Q9Y608	Q32MZ4	Leucine-rich repeat flightless-interacting protein 1	LRRFIP1	1.06976	1.1099	1.04791	1.1342	0.848598	1.21944
Q32P41	Q32P41	tRNA (guanine(37)-N1)-methyltransferase	TRMT5	NaN	NaN	NaN	NaN	-3.64814	NaN
Q3LXA3	Q3LXA3	Bifunctional ATP-dependent dihydroxyacetone kinase/FAD-AMP lyase (cyclizing);ATP-dependent dihydroxyacetone kinase;FAD-AMP lyase (cyclizing)	DAK	-1.95897	NaN	NaN	NaN	NaN	NaN
Q3MHD2	Q3MHD2	Protein LSM12 homolog	LSM12	-0.807472	-0.75627	-0.72759	-0.647558	-0.889656	-0.450191
Q3YEC7	Q3YEC7	Rab-like protein 6	RABL6	NaN	NaN	NaN	NaN	NaN	-3.30909
Q3ZCM7	Q3ZCM7	Tubulin beta-8 chain	TUBB8	4.02633	4.24669	4.16856	3.15293	3.43852	4.03332
Q3ZCQ8	Q3ZCQ8	Mitochondrial import inner membrane translocase subunit TIM50	TIMM50	-1.28201	-1.82342	-1.39517	-1.00171	-1.02927	-0.608774
Q49A26	Q49A26	Putative oxidoreductase GLYR1	GLYR1	NaN	-2.56706	-2.50246	-2.46038	-1.87042	-2.1894
Q4G0J3	Q4G0J3	La-related protein 7	LARP7	-2.5511	-2.40221	-2.52579	-2.38155	-2.2097	-2.07102
Q4V328	Q4V328	GRIP1-associated protein 1	GRIPAP1	-4.96762	NaN	NaN	NaN	NaN	NaN
Q4VC31	Q4VC31	Coiled-coil domain-containing protein 58	CCDC58	-1.30301	-0.808946	-1.12638	-0.626419	-0.845589	-0.603649
Q52LJ0	Q52LJ0	Protein FAM98B	FAM98B	-0.607044	-0.615842	-0.845593	-0.75522	-0.740211	-0.378345
Q53EL6	Q53EL6	Programmed cell death protein 4	PDCD4	0.841722	1.01538	1.48769	1.49089	1.15915	1.42748
Q53GQ0	Q53GQ0	Very-long-chain 3-oxoacyl-CoA reductase	HSD17B12	-0.228769	-0.0538664	-0.00220203	-0.0633984	0.406244	0.150793
Q53GS7	Q53GS7	Nucleoporin GLE1	GLE1	NaN	NaN	NaN	NaN	NaN	-2.51887
Q53GS9	Q53GS9	U4/U6.U5 tri-snRNP-associated protein 2	USP39	NaN	-1.77797	-0.59538	-1.44683	-1.16406	-1.71281
Q53H12	Q53H12	Acylglycerol kinase, mitochondrial	AGK	-0.911453	NaN	-0.6169	-0.510902	-0.415762	-1.06991
Q53H82	Q53H82	Beta-lactamase-like protein 2	LACTB2	NaN	-1.59979	NaN	NaN	NaN	NaN
Q53QZ3	Q53QZ3	Rho GTPase-activating protein 15	ARHGAP15	0.912401	0.706576	NaN	NaN	1.06697	1.00693
Q53S33	Q53S33	BolA-like protein 3	BOLA3	NaN	NaN	NaN	-3.38134	NaN	NaN
Q5BJF2	Q5BJF2	Transmembrane protein 97	TMEM97	NaN	NaN	NaN	NaN	-2.70965	NaN
Q5BKZ1	Q5BKZ1	DBIRD complex subunit ZNF326	ZNF326	-1.01869	-1.20723	-0.94653	-0.837294	-1.38669	-0.912914
Q5F1R6	Q5F1R6	DnaJ homolog subfamily C member 21	DNAJC21	NaN	NaN	NaN	-5.10965	NaN	NaN
Q5H9R7	Q5H9R7	Serine/threonine-protein phosphatase 6 regulatory subunit 3	PPP6R3	NaN	NaN	-1.93567	NaN	NaN	NaN
Q5JPH6	Q5JPH6	Probable glutamate--tRNA ligase, mitochondrial	EARS2	NaN	NaN	NaN	NaN	-3.87658	NaN
Q5JRX3	Q5JRX3	Presequence protease, mitochondrial	PITRM1	NaN	NaN	NaN	NaN	-3.98763	NaN
Q5JTH9	Q5JTH9	RRP12-like protein	RRP12	-0.697109	-0.661798	-0.813647	-0.591734	-0.604023	-0.599619
Q5JTV8	Q5JTV8	Torsin-1A-interacting protein 1	TOR1AIP1	-1.26536	-1.24307	-0.610349	-1.15648	-0.673691	-1.02618
Q5JVF3	Q5JVF3	PCI domain-containing protein 2	PCID2	NaN	-1.72429	NaN	NaN	NaN	NaN
Q5M775	Q5M775	Cytospin-B	SPECC1	NaN	-3.39883	NaN	NaN	NaN	NaN
Q5QJE6	Q5QJE6	Deoxynucleotidyltransferase terminal-interacting protein 2	DNTTIP2	NaN	-1.60676	NaN	NaN	NaN	NaN
Q5RHP9	Q5RHP9	Glutamate-rich protein 3	ERICH3	0.922651	1.75129	1.24358	1.87669	1.18061	2.14416
Q5RKV6	Q5RKV6	Exosome complex component MTR3	EXOSC6	-0.382902	-0.112977	-0.428868	-0.491659	-0.466913	-1.56532
Q5SRE5	Q5SRE5	Nucleoporin NUP188 homolog	NUP188	-0.501497	0.0163946	-0.462316	-0.454384	-0.92337	-0.273228
Q5SSJ5	Q5SSJ5	Heterochromatin protein 1-binding protein 3	HP1BP3	-0.244946	-0.252707	0.584823	0.487024	0.915678	0.0508766
Q5SW79	Q5SW79	Centrosomal protein of 170 kDa	CEP170	NaN	NaN	NaN	-2.88623	NaN	NaN
Q5SWX8	Q5SWX8	Protein odr-4 homolog	ODR4	NaN	-3.94748	NaN	NaN	NaN	NaN
Q5SY16	Q5SY16	Polynucleotide 5-hydroxyl-kinase NOL9	NOL9	NaN	NaN	NaN	NaN	NaN	-1.67754
Q9Y6H1;Q5T1J5	Q9Y6H1;Q5T1J5	Coiled-coil-helix-coiled-coil-helix domain-containing protein 2;Putative coiled-coil-helix-coiled-coil-helix domain-containing protein CHCHD2P9, mitochondrial	CHCHD2;CHCHD2P9	0.0549583	0.0170832	-0.488032	-0.317591	-0.618757	-0.373915
Q5T1M5	Q5T1M5	FK506-binding protein 15	FKBP15	NaN	NaN	NaN	NaN	NaN	-2.49678
Q5T4S7	Q5T4S7	E3 ubiquitin-protein ligase UBR4	UBR4	-0.560532	-0.702312	-0.62485	-0.529623	-0.712288	-0.441021
Q5T6F2	Q5T6F2	Ubiquitin-associated protein 2	UBAP2	-0.652893	-0.811461	-0.773391	-0.762114	-1.433	-0.405851
Q5T8P6	Q5T8P6	RNA-binding protein 26	RBM26	-0.915472	-0.631507	-0.87337	-0.712698	-0.605585	-0.514648
Q5TAQ9	Q5TAQ9	DDB1- and CUL4-associated factor 8	DCAF8	NaN	NaN	NaN	-4.18213	NaN	NaN
Q5TBB1	Q5TBB1	Ribonuclease H2 subunit B	RNASEH2B	-0.281761	-0.61283	-0.313237	-0.526266	-0.449102	-0.297968
Q5TFE4	Q5TFE4	5-nucleotidase domain-containing protein 1	NT5DC1	-0.0325031	-0.0192633	-0.089591	-0.051157	0.0705452	0.0637283
Q5UIP0	Q5UIP0	Telomere-associated protein RIF1	RIF1	-1.07822	-0.795861	-1.66432	-0.984659	-1.70093	-1.01607
Q5VT52	Q5VT52	Regulation of nuclear pre-mRNA domain-containing protein 2	RPRD2	NaN	NaN	NaN	NaN	NaN	-5.80234
Q5VTR2	Q5VTR2	E3 ubiquitin-protein ligase BRE1A	RNF20	NaN	NaN	NaN	-2.22561	NaN	NaN
Q5VYK3	Q5VYK3	Proteasome-associated protein ECM29 homolog	ECM29	0.0938759	0.138879	-0.0699949	0.25178	0.0401115	0.256157
Q9Y4E1;Q641Q2	Q9Y4E1;Q641Q2	WASH complex subunit FAM21C;WASH complex subunit FAM21A	FAM21C;FAM21A	-5.0244	NaN	-4.16876	NaN	NaN	NaN
Q66PJ3	Q66PJ3	ADP-ribosylation factor-like protein 6-interacting protein 4	ARL6IP4	NaN	-1.64741	-1.55844	-1.25315	-1.54354	-1.18876
Q68EM7	Q68EM7	Rho GTPase-activating protein 17	ARHGAP17	-1.15055	-0.76551	-0.921906	-0.597446	-0.927349	-0.489264
Q69YN2	Q69YN2	CWF19-like protein 1	CWF19L1	NaN	NaN	NaN	-0.839079	-0.850212	NaN
Q6DD88	Q6DD88	Atlastin-3	ATL3	0.502287	0.604665	0.593015	0.461496	0.934332	0.665247
Q6FI81	Q6FI81	Anamorsin	CIAPIN1	0.125511	-0.0993853	-0.0116987	-0.112083	-0.0264091	0.277832
Q6IA86	Q6IA86	Elongator complex protein 2	ELP2	NaN	NaN	NaN	NaN	NaN	-2.85584
Q6IAA8	Q6IAA8	Ragulator complex protein LAMTOR1	LAMTOR1	NaN	-1.63934	NaN	NaN	-2.44007	NaN
Q6IAN0	Q6IAN0	Dehydrogenase/reductase SDR family member 7B	DHRS7B	NaN	NaN	NaN	NaN	NaN	-2.80121
Q6IBS0	Q6IBS0	Twinfilin-2	TWF2	-0.290007	0.230653	-0.034852	0.385088	-0.164501	0.452425
Q6JBY9	Q6JBY9	CapZ-interacting protein	RCSD1	-0.595625	-0.944619	-0.678922	-0.436045	-1.12457	-0.4321
Q6KC79	Q6KC79	Nipped-B-like protein	NIPBL	NaN	NaN	NaN	NaN	-3.60811	NaN
Q6L8Q7	Q6L8Q7	2,5-phosphodiesterase 12	PDE12	-0.01507	-0.0307341	-0.068469	0.212601	0.338772	0.312536
Q6N021	Q6N021	Methylcytosine dioxygenase TET2	TET2	NaN	NaN	NaN	-1.19603	NaN	NaN
Q6NUQ4	Q6NUQ4	Transmembrane protein 214	TMEM214	-2.52029	-2.5902	-2.9427	-2.71222	-2.5394	-2.41661
Q6NVY1	Q6NVY1	3-hydroxyisobutyryl-CoA hydrolase, mitochondrial	HIBCH	NaN	NaN	NaN	NaN	NaN	-5.42908
Q6NXE6	Q6NXE6	Armadillo repeat-containing protein 6	ARMC6	NaN	NaN	-4.98139	NaN	NaN	NaN
Q6NYC1	Q6NYC1	Bifunctional arginine demethylase and lysyl-hydroxylase JMJD6	JMJD6	NaN	NaN	NaN	NaN	NaN	-3.46976
Q6NYC8	Q6NYC8	Phostensin	PPP1R18	-0.0936012	-0.0906286	-0.462873	0.0428429	-0.660885	-0.00756073
Q6NZY4	Q6NZY4	Zinc finger CCHC domain-containing protein 8	ZCCHC8	NaN	NaN	-2.41126	NaN	NaN	-3.21234
Q6P1J9	Q6P1J9	Parafibromin	CDC73	NaN	NaN	NaN	NaN	NaN	-1.23723
Q6P1L8	Q6P1L8	39S ribosomal protein L14, mitochondrial	MRPL14	NaN	NaN	NaN	NaN	NaN	-1.6741
Q6P1N9	Q6P1N9	Putative deoxyribonuclease TATDN1	TATDN1	NaN	NaN	-0.837052	NaN	NaN	NaN
Q6P1X6	Q6P1X6	UPF0598 protein C8orf82	C8orf82	NaN	NaN	NaN	NaN	-4.33388	NaN
Q6P2E9	Q6P2E9	Enhancer of mRNA-decapping protein 4	EDC4	-1.20751	-0.0225496	NaN	NaN	-0.540321	NaN
Q96GK7;Q6P2I3	Q96GK7;Q6P2I3	Fumarylacetoacetate hydrolase domain-containing protein 2A;Fumarylacetoacetate hydrolase domain-containing protein 2B	FAHD2A;FAHD2B	-2.3332	NaN	NaN	NaN	NaN	NaN
Q6P2Q9	Q6P2Q9	Pre-mRNA-processing-splicing factor 8	PRPF8	2.68871	2.61078	2.57644	2.54258	2.63245	2.98658
Q6P3W7	Q6P3W7	SCY1-like protein 2	SCYL2	NaN	NaN	-3.73587	NaN	NaN	NaN
Q6P6C2	Q6P6C2	RNA demethylase ALKBH5	ALKBH5	NaN	NaN	NaN	-3.24688	NaN	NaN
Q6P996	Q6P996	Pyridoxal-dependent decarboxylase domain-containing protein 1	PDXDC1	NaN	NaN	NaN	NaN	NaN	-1.71011
Q6PD62	Q6PD62	RNA polymerase-associated protein CTR9 homolog	CTR9	-2.18647	NaN	NaN	-2.1697	NaN	NaN
Q6PGP7	Q6PGP7	Tetratricopeptide repeat protein 37	TTC37	NaN	NaN	NaN	NaN	-4.2553	NaN
Q6PJG6	Q6PJG6	BRCA1-associated ATM activator 1	BRAT1	-3.87647	NaN	NaN	NaN	NaN	NaN
Q6PJT7	Q6PJT7	Zinc finger CCCH domain-containing protein 14	ZC3H14	NaN	NaN	-2.04798	NaN	-1.85185	NaN
Q6PKG0;Q659C4	Q6PKG0	La-related protein 1	LARP1	0.650024	0.736556	0.78905	0.952864	0.339209	0.927454
Q6PL18	Q6PL18	ATPase family AAA domain-containing protein 2	ATAD2	NaN	NaN	NaN	NaN	NaN	-3.75633
Q6SZW1	Q6SZW1	Sterile alpha and TIR motif-containing protein 1	SARM1	NaN	NaN	NaN	NaN	NaN	-2.94568
Q6UB35	Q6UB35	Monofunctional C1-tetrahydrofolate synthase, mitochondrial	MTHFD1L	-0.883186	-0.657847	-0.94723	0.037344	-0.897734	-0.661428
Q6UN15	Q6UN15	Pre-mRNA 3-end-processing factor FIP1	FIP1L1	-0.645317	-0.553628	NaN	-0.780848	-0.775909	-0.347912
Q6UW68	Q6UW68	Transmembrane protein 205	TMEM205	0.734081	1.21037	0.921329	1.27972	1.24407	1.17189
Q6UXN9	Q6UXN9	WD repeat-containing protein 82	WDR82	NaN	-2.14408	NaN	-2.4222	NaN	-1.74381
Q6UXV4	Q6UXV4	MICOS complex subunit MIC27	APOOL	NaN	NaN	NaN	NaN	-2.37489	NaN
Q6VN20	Q6VN20	Ran-binding protein 10	RANBP10	NaN	NaN	NaN	NaN	-5.13146	NaN
Q6XZF7	Q6XZF7	Dynamin-binding protein	DNMBP	NaN	NaN	NaN	NaN	NaN	-3.63531
Q6Y7W6	Q6Y7W6	PERQ amino acid-rich with GYF domain-containing protein 2	GIGYF2	-1.3038	-2.10179	-1.4394	-1.66532	-2.00492	NaN
Q6YP21	Q6YP21	Kynurenine--oxoglutarate transaminase 3	CCBL2	NaN	-0.874173	NaN	NaN	NaN	NaN
Q6ZMZ3	Q6ZMZ3	Nesprin-3	SYNE3	NaN	-1.96557	NaN	-1.95959	NaN	NaN
Q6ZNJ1	Q6ZNJ1	Neurobeachin-like protein 2	NBEAL2	NaN	NaN	NaN	NaN	NaN	-1.57702
Q6ZS81	Q6ZS81	WD repeat- and FYVE domain-containing protein 4	WDFY4	NaN	NaN	NaN	-2.34963	NaN	NaN
Q709C8	Q709C8	Vacuolar protein sorting-associated protein 13C	VPS13C	-2.57302	-2.02659	-3.02435	NaN	-2.61672	-1.67448
Q7KZ85	Q7KZ85	Transcription elongation factor SPT6	SUPT6H	NaN	-1.73722	NaN	-1.89981	NaN	NaN
Q7KZF4	Q7KZF4	Staphylococcal nuclease domain-containing protein 1	SND1	3.17236	3.18237	3.24943	3.29753	3.37757	3.52745
Q7KZI7	Q7KZI7	Serine/threonine-protein kinase MARK2	MARK2	NaN	NaN	NaN	-3.45096	NaN	NaN
Q7L014	Q7L014	Probable ATP-dependent RNA helicase DDX46	DDX46	-0.322256	-0.133246	-0.270366	-0.149498	-0.503487	0.231125
Q7L0Y3	Q7L0Y3	Mitochondrial ribonuclease P protein 1	TRMT10C	-0.928667	-0.579982	-0.776708	-0.681561	-0.504944	-0.254156
Q7L1Q6	Q7L1Q6	Basic leucine zipper and W2 domain-containing protein 1	BZW1	0.0737839	-0.0762949	0.288013	0.00857925	-0.14086	-0.201077
Q7L2H7	Q7L2H7	Eukaryotic translation initiation factor 3 subunit M	EIF3M	0.106867	-0.00833607	0.626918	0.359846	0.213356	0.306145
Q7L5N1	Q7L5N1	COP9 signalosome complex subunit 6	COPS6	-0.917143	-1.32718	-1.44897	-1.48228	-1.5649	-1.21131
Q9H8S9;Q7L9L4	Q9H8S9;Q7L9L4	MOB kinase activator 1A;MOB kinase activator 1B	MOB1A;MOB1B	-0.11441	-0.245593	0.176629	-0.116764	-0.468498	-0.395523
Q7LBC6	Q7LBC6	Lysine-specific demethylase 3B	KDM3B	-2.22265	NaN	NaN	NaN	NaN	NaN
Q7LGA3	Q7LGA3	Heparan sulfate 2-O-sulfotransferase 1	HS2ST1	-2.56313	-2.70275	NaN	NaN	-2.67384	-2.28571
Q7RTV0	Q7RTV0	PHD finger-like domain-containing protein 5A	PHF5A	-1.08974	-0.786994	-0.923438	-0.973186	-1.04639	-0.798964
Q7Z2T5	Q7Z2T5	TRMT1-like protein	TRMT1L	NaN	NaN	-2.84071	NaN	NaN	NaN
Q7Z2W4	Q7Z2W4	Zinc finger CCCH-type antiviral protein 1	ZC3HAV1	0.210278	0.0216951	0.43974	-0.033392	0.184046	0.265221
Q7Z3B4	Q7Z3B4	Nucleoporin p54	NUP54	-1.81468	-0.724359	-2.55462	-1.19927	-1.74955	-1.14531
Q7Z3K3	Q7Z3K3	Pogo transposable element with ZNF domain	POGZ	-1.6553	-1.45936	-1.39666	-1.4023	-1.57276	-1.10834
Q7Z417	Q7Z417	Nuclear fragile X mental retardation-interacting protein 2	NUFIP2	-0.723253	-0.858926	-1.17489	-1.22295	-1.27552	-0.56399
Q7Z422	Q7Z422	SUZ domain-containing protein 1	SZRD1	-1.55514	NaN	NaN	-1.33374	NaN	NaN
Q7Z434	Q7Z434	Mitochondrial antiviral-signaling protein	MAVS	-1.37981	NaN	-1.24583	NaN	-0.962582	-0.997583
Q7Z460	Q7Z460	CLIP-associating protein 1	CLASP1	NaN	-2.99757	-2.84543	-2.83865	-3.04387	-2.70061
Q7Z478	Q7Z478	ATP-dependent RNA helicase DHX29	DHX29	NaN	NaN	NaN	NaN	NaN	-4.68989
Q7Z4G1	Q7Z4G1	COMM domain-containing protein 6	COMMD6	NaN	NaN	NaN	NaN	NaN	-3.1162
Q7Z4H3	Q7Z4H3	HD domain-containing protein 2	HDDC2	-2.65522	NaN	-2.78622	NaN	-2.93572	-2.53733
Q7Z4V5	Q7Z4V5	Hepatoma-derived growth factor-related protein 2	HDGFRP2	-1.37688	-1.52203	-1.18854	-1.18748	-1.89747	-1.20113
Q7Z4W1	Q7Z4W1	L-xylulose reductase	DCXR	-1.61738	-2.2102	-1.81436	-2.09231	-1.78004	-1.92272
Q7Z5K2	Q7Z5K2	Wings apart-like protein homolog	WAPAL	NaN	NaN	-2.06789	NaN	NaN	NaN
Q7Z5L9	Q7Z5L9	Interferon regulatory factor 2-binding protein 2	IRF2BP2	0.633642	0.517371	0.692847	0.525425	0.00319862	0.751854
Q7Z6E9	Q7Z6E9	E3 ubiquitin-protein ligase RBBP6	RBBP6	-0.832485	-0.625739	-0.793204	-0.679562	-1.27495	-0.556229
Q7Z6I6	Q7Z6I6	Rho GTPase-activating protein 30	ARHGAP30	NaN	NaN	NaN	NaN	NaN	-3.32392
Q7Z6Z7	Q7Z6Z7	E3 ubiquitin-protein ligase HUWE1	HUWE1	1.01377	0.715016	0.675754	0.98138	0.685827	1.04657
Q7Z739	Q7Z739	YTH domain-containing family protein 3	YTHDF3	NaN	NaN	NaN	NaN	-2.20568	NaN
Q7Z7F7	Q7Z7F7	39S ribosomal protein L55, mitochondrial	MRPL55	NaN	NaN	NaN	-1.95473	NaN	NaN
Q7Z7K6	Q7Z7K6	Centromere protein V	CENPV	-3.26596	NaN	NaN	NaN	NaN	NaN
Q86SF2	Q86SF2	N-acetylgalactosaminyltransferase 7	GALNT7	NaN	NaN	-2.9513	-2.36279	NaN	-2.37868
Q86SX6	Q86SX6	Glutaredoxin-related protein 5, mitochondrial	GLRX5	-0.52297	0.097064	-0.279555	-0.427633	-0.575172	0.0814953
Q86TB9	Q86TB9	Protein PAT1 homolog 1	PATL1	-1.66484	-1.54852	-1.78817	-1.84948	-2.15919	-1.70094
Q86TG7	Q86TG7	Retrotransposon-derived protein PEG10	PEG10	-0.115849	0.162293	-0.482604	-0.101606	-0.10008	0.151262
Q86TS9	Q86TS9	39S ribosomal protein L52, mitochondrial	MRPL52	-3.5789	NaN	NaN	NaN	NaN	NaN
Q86TU7	Q86TU7	Histone-lysine N-methyltransferase setd3	SETD3	NaN	NaN	NaN	NaN	NaN	NaN
Q86U42	Q86U42	Polyadenylate-binding protein 2	PABPN1	1.05656	0.486104	0.0368719	0.632868	0.75337	1.04689
Q86U44	Q86U44	N6-adenosine-methyltransferase 70 kDa subunit	METTL3	-1.86941	-1.69453	-1.69708	-1.48519	NaN	NaN
Q86U86	Q86U86	Protein polybromo-1	PBRM1	NaN	NaN	-1.31701	-3.00766	NaN	-2.20059
Q86U90	Q86U90	YrdC domain-containing protein, mitochondrial	YRDC	NaN	NaN	NaN	-4.39068	NaN	NaN
Q86UE4	Q86UE4	Protein LYRIC	MTDH	1.15006	1.22702	1.19209	1.45297	1.33211	1.59963
Q86UK7	Q86UK7	Zinc finger protein 598	ZNF598	-2.20011	-1.97638	-1.97884	NaN	-2.22512	-1.88424
Q86UP2	Q86UP2	Kinectin	KTN1	0.331932	0.33528	0.487109	0.337351	0.511843	0.474028
Q86UV5	Q86UV5	Ubiquitin carboxyl-terminal hydrolase 48	USP48	-1.31708	-1.43943	-1.57821	-1.30316	-1.80497	-1.1894
Q86UX7	Q86UX7	Fermitin family homolog 3	FERMT3	1.277	1.72438	0.961087	2.01641	1.19498	1.80626
Q86V81	Q86V81	THO complex subunit 4	ALYREF	1.60802	1.58143	1.23408	1.65661	1.78872	1.5973
Q86VM9	Q86VM9	Zinc finger CCCH domain-containing protein 18	ZC3H18	-1.86492	-1.60502	-1.98161	-1.53215	NaN	-1.37853
Q86VP6;O75155	Q86VP6	Cullin-associated NEDD8-dissociated protein 1	CAND1	2.12617	2.30607	2.29586	2.3272	2.28181	2.49682
Q86W42	Q86W42	THO complex subunit 6 homolog	THOC6	NaN	-2.3765	NaN	NaN	NaN	NaN
Q86WB0	Q86WB0	Nuclear-interacting partner of ALK	ZC3HC1	-3.65972	NaN	-3.32183	NaN	-3.95055	-3.34444
Q86WN1	Q86WN1	F-BAR and double SH3 domains protein 1	FCHSD1	NaN	NaN	NaN	NaN	NaN	-2.9624
Q86X29	Q86X29	Lipolysis-stimulated lipoprotein receptor	LSR	NaN	NaN	NaN	NaN	-4.26957	NaN
Q86X55	Q86X55	Histone-arginine methyltransferase CARM1	CARM1	NaN	-1.32296	-1.66342	-0.950594	NaN	NaN
Q86XL3	Q86XL3	Ankyrin repeat and LEM domain-containing protein 2	ANKLE2	NaN	NaN	NaN	1.43006	1.89446	NaN
Q86XP3	Q86XP3	ATP-dependent RNA helicase DDX42	DDX42	0.4041	0.0746222	0.28324	0.429165	0.173115	0.725138
Q86Y39	Q86Y39	NADH dehydrogenase [ubiquinone] 1 alpha subcomplex subunit 11	NDUFA11	NaN	-1.61026	NaN	NaN	-2.52885	NaN
Q86YP4	Q86YP4	Transcriptional repressor p66-alpha	GATAD2A	-1.35118	-1.04873	-1.40744	-1.04094	-1.48163	-1.08512
Q86YV0	Q86YV0	RAS protein activator like-3	RASAL3	-1.01666	-0.95905	-1.34044	-0.736259	-1.09547	-0.511536
Q8IUI8	Q8IUI8	Cytokine receptor-like factor 3	CRLF3	NaN	NaN	NaN	NaN	NaN	-2.52688
Q8IUR7	Q8IUR7	Armadillo repeat-containing protein 8	ARMC8	NaN	NaN	NaN	NaN	NaN	-2.89129
Q8IV48	Q8IV48	3-5 exoribonuclease 1	ERI1	NaN	NaN	-2.95851	NaN	-3.09784	NaN
Q8IVD9	Q8IVD9	NudC domain-containing protein 3	NUDCD3	-1.34115	NaN	NaN	-1.41422	NaN	NaN
Q8IVM0	Q8IVM0	Coiled-coil domain-containing protein 50	CCDC50	-0.243086	-0.469316	-0.338195	-0.118883	-0.843246	-0.151987
Q8IVS2	Q8IVS2	Malonyl-CoA-acyl carrier protein transacylase, mitochondrial	MCAT	NaN	NaN	NaN	NaN	-3.55154	NaN
Q8IVW6	Q8IVW6	AT-rich interactive domain-containing protein 3B	ARID3B	NaN	NaN	NaN	NaN	NaN	-0.65477
Q8IW45	Q8IW45	ATP-dependent (S)-NAD(P)H-hydrate dehydratase	CARKD	NaN	-3.73853	NaN	NaN	NaN	NaN
Q8IWA4	Q8IWA4	Mitofusin-1	MFN1	NaN	NaN	NaN	NaN	-4.30749	NaN
Q8IWS0	Q8IWS0	PHD finger protein 6	PHF6	NaN	NaN	NaN	NaN	NaN	-1.83987
Q8IWX8	Q8IWX8	Calcium homeostasis endoplasmic reticulum protein	CHERP	-0.0566654	0.179626	-0.377431	0.0205154	0.0556374	0.26119
Q8IWZ3	Q8IWZ3	Ankyrin repeat and KH domain-containing protein 1	ANKHD1	-0.357821	-0.651073	-0.71799	-0.494761	-0.886364	-0.273056
Q8IWZ8	Q8IWZ8	SURP and G-patch domain-containing protein 1	SUGP1	NaN	NaN	NaN	NaN	NaN	-4.90874
Q8IX01	Q8IX01	SURP and G-patch domain-containing protein 2	SUGP2	NaN	NaN	-2.32195	NaN	-2.48203	-2.44683
Q8IX04	Q8IX04	Ubiquitin-conjugating enzyme E2 variant 3	UEVLD	NaN	NaN	-4.48176	NaN	NaN	NaN
Q8IX12	Q8IX12	Cell division cycle and apoptosis regulator protein 1	CCAR1	-0.761845	-0.587661	-0.905622	-0.653498	-0.72687	-0.724594
Q8IXH7	Q8IXH7	Negative elongation factor C/D	NELFCD	NaN	-3.23939	-3.41126	-3.84616	-3.39411	-3.7674
Q8IXI1	Q8IXI1	Mitochondrial Rho GTPase 2	RHOT2	NaN	NaN	NaN	NaN	-3.45566	NaN
Q8IXM2	Q8IXM2	Chromatin complexes subunit BAP18	BAP18	-0.129128	-0.475345	-0.279065	-0.479958	0.104143	-0.310616
Q8IXU6	Q8IXU6	Solute carrier family 35 member F2	SLC35F2	NaN	NaN	NaN	NaN	NaN	-2.51447
Q8IY37	Q8IY37	Probable ATP-dependent RNA helicase DHX37	DHX37	NaN	NaN	NaN	NaN	NaN	-2.59373
Q8IY67	Q8IY67	Ribonucleoprotein PTB-binding 1	RAVER1	0.0555382	-0.146344	-0.199679	-0.139204	-0.416817	0.282167
Q8IY81	Q8IY81	pre-rRNA processing protein FTSJ3	FTSJ3	-0.519445	-0.754609	-0.843055	-0.36269	-0.365345	-0.592094
Q8IYB3	Q8IYB3	Serine/arginine repetitive matrix protein 1	SRRM1	-0.301321	0.260116	0.112687	0.4925	-0.158665	0.167187
Q8IYB8	Q8IYB8	ATP-dependent RNA helicase SUPV3L1, mitochondrial	SUPV3L1	NaN	NaN	-2.38925	NaN	NaN	NaN
Q8IYQ7	Q8IYQ7	Threonine synthase-like 1	THNSL1	-1.78039	-1.9204	-1.92997	-1.89643	-1.68712	-1.77036
Q8IYS1	Q8IYS1	Peptidase M20 domain-containing protein 2	PM20D2	-1.90757	NaN	NaN	NaN	NaN	NaN
Q8IZ73	Q8IZ73	RNA pseudouridylate synthase domain-containing protein 2	RPUSD2	NaN	-2.15971	NaN	NaN	NaN	NaN
Q8IZ83	Q8IZ83	Aldehyde dehydrogenase family 16 member A1	ALDH16A1	NaN	NaN	-1.53029	-1.01786	NaN	NaN
Q8IZL8	Q8IZL8	Proline-, glutamic acid- and leucine-rich protein 1	PELP1	-0.0608997	0.0325975	0.0746832	0.302752	0.621611	0.257467
Q8N108	Q8N108	Mesoderm induction early response protein 1	MIER1	NaN	NaN	NaN	-5.1181	NaN	NaN
Q8N138;Q9P0S3;Q53FV1	Q8N138;Q9P0S3;Q53FV1	ORM1-like protein 3;ORM1-like protein 1;ORM1-like protein 2	ORMDL3;ORMDL1;ORMDL2	NaN	NaN	NaN	NaN	NaN	-2.33402
Q8N163	Q8N163	Cell cycle and apoptosis regulator protein 2	CCAR2	1.50966	1.51499	1.44726	1.50724	1.35232	1.82137
Q8N183	Q8N183	Mimitin, mitochondrial	NDUFAF2	-2.65695	-2.57659	-2.86537	-2.12959	NaN	-2.45242
Q8N1F7	Q8N1F7	Nuclear pore complex protein Nup93	NUP93	1.52261	1.51227	1.30012	1.55331	1.48484	1.97703
Q8N1G4	Q8N1G4	Leucine-rich repeat-containing protein 47	LRRC47	-0.0659065	-0.681058	-1.07093	-0.270044	-1.0275	0.98369
Q8N392	Q8N392	Rho GTPase-activating protein 18	ARHGAP18	-1.18739	-0.715983	-1.49377	-0.446659	-1.37055	-0.49333
Q8N3U4	Q8N3U4	Cohesin subunit SA-2	STAG2	NaN	NaN	-1.54778	NaN	-0.991369	NaN
Q8N4Q1	Q8N4Q1	Mitochondrial intermembrane space import and assembly protein 40	CHCHD4	NaN	NaN	NaN	-3.82798	NaN	NaN
Q8N5A5	Q8N5A5	Zinc finger CCCH-type with G patch domain-containing protein	ZGPAT	-0.885118	-0.981296	-0.821979	-0.820826	-0.960888	-0.629679
Q8N5K1	Q8N5K1	CDGSH iron-sulfur domain-containing protein 2	CISD2	-0.364698	-1.02076	-0.282548	-0.455582	0.876297	-0.823006
Q8N5N7	Q8N5N7	39S ribosomal protein L50, mitochondrial	MRPL50	-1.36677	-2.53887	NaN	-1.76465	NaN	-2.35551
Q8N684	Q8N684	Cleavage and polyadenylation specificity factor subunit 7	CPSF7	-0.274633	2.0738	-0.31018	-0.225182	0.313547	-0.00403786
Q8N6H7	Q8N6H7	ADP-ribosylation factor GTPase-activating protein 2	ARFGAP2	-1.19594	-1.37295	-0.572371	NaN	NaN	NaN
Q8N6T3	Q8N6T3	ADP-ribosylation factor GTPase-activating protein 1	ARFGAP1	-2.33421	-2.15738	-2.15842	-2.291	-2.40527	-1.99853
Q8N766	Q8N766	ER membrane protein complex subunit 1	EMC1	-1.82791	NaN	-2.24613	NaN	-1.80662	NaN
Q8N7H5	Q8N7H5	RNA polymerase II-associated factor 1 homolog	PAF1	-0.937506	-0.878537	-0.719186	-1.09595	-0.639853	-0.632544
Q8N806	Q8N806	Putative E3 ubiquitin-protein ligase UBR7	UBR7	NaN	-2.70478	-2.47736	-2.04691	NaN	-2.32255
Q8N8A2	Q8N8A2	Serine/threonine-protein phosphatase 6 regulatory ankyrin repeat subunit B	ANKRD44	NaN	NaN	NaN	NaN	-3.00042	NaN
Q8N9T8	Q8N9T8	Protein KRI1 homolog	KRI1	NaN	-2.67055	-3.08586	-2.77165	-3.21254	-2.74694
Q8NAV1	Q8NAV1	Pre-mRNA-splicing factor 38A	PRPF38A	NaN	NaN	NaN	NaN	NaN	-1.04201
Q8NB90	Q8NB90	Spermatogenesis-associated protein 5	SPATA5	NaN	NaN	NaN	NaN	NaN	-3.59785
Q8NBF2	Q8NBF2	NHL repeat-containing protein 2	NHLRC2	NaN	NaN	NaN	NaN	NaN	-2.397
Q8NBJ5	Q8NBJ5	Procollagen galactosyltransferase 1	COLGALT1	NaN	NaN	NaN	NaN	NaN	-2.25929
Q8NBS9	Q8NBS9	Thioredoxin domain-containing protein 5	TXNDC5	0.243572	0.086833	0.114778	0.35446	0.638697	0.323492
Q8NBX0	Q8NBX0	Saccharopine dehydrogenase-like oxidoreductase	SCCPDH	-1.68243	-1.4177	NaN	NaN	-1.42598	-1.63325
Q8NC51	Q8NC51	Plasminogen activator inhibitor 1 RNA-binding protein	SERBP1	4.07122	4.29264	3.92729	4.3586	3.8115	4.54505
Q8NC56	Q8NC56	LEM domain-containing protein 2	LEMD2	NaN	-4.68598	NaN	NaN	NaN	NaN
Q8NCA5	Q8NCA5	Protein FAM98A	FAM98A	-0.602514	-0.658299	NaN	-0.778849	-0.529325	-0.834629
Q8NCM8	Q8NCM8	Cytoplasmic dynein 2 heavy chain 1	DYNC2H1	0.483725	0.246221	0.630679	0.258781	0.698355	0.619802
Q8NCW5	Q8NCW5	NAD(P)H-hydrate epimerase	APOA1BP	NaN	NaN	NaN	NaN	NaN	-1.72165
Q8ND56	Q8ND56	Protein LSM14 homolog A	LSM14A	NaN	NaN	NaN	-0.950916	NaN	NaN
Q8ND82	Q8ND82	Zinc finger protein 280C	ZNF280C	-3.45454	NaN	NaN	NaN	NaN	NaN
Q8NE71	Q8NE71	ATP-binding cassette sub-family F member 1	ABCF1	1.34468	1.34656	1.31664	1.39085	1.00306	1.60703
Q8NEB9	Q8NEB9	Phosphatidylinositol 3-kinase catalytic subunit type 3	PIK3C3	NaN	-4.16738	NaN	NaN	NaN	NaN
Q8NEJ9	Q8NEJ9	Neuroguidin	NGDN	-3.27369	-3.56335	NaN	NaN	NaN	NaN
Q8NF50;Q96N67	Q8NF50	Dedicator of cytokinesis protein 8	DOCK8	NaN	NaN	-2.49276	NaN	-1.86245	-1.43344
Q8NFC6	Q8NFC6	Biorientation of chromosomes in cell division protein 1-like 1	BOD1L1	NaN	-3.17466	NaN	NaN	NaN	-3.59648
Q8NFH3	Q8NFH3	Nucleoporin Nup43	NUP43	-1.50824	-1.67084	-2.31281	-2.07899	-1.61367	-1.41436
Q8NFH4	Q8NFH4	Nucleoporin Nup37	NUP37	-1.18656	-1.26724	-1.03572	-1.10424	-0.733032	-1.03849
Q8NFH5	Q8NFH5	Nucleoporin NUP53	NUP35	-1.43534	-1.44066	-1.50358	-1.345	-1.15092	-1.17756
Q8NFW8	Q8NFW8	N-acylneuraminate cytidylyltransferase	CMAS	NaN	NaN	-1.28476	NaN	NaN	NaN
Q8NG31	Q8NG31	Protein CASC5	CASC5	-2.06393	NaN	NaN	NaN	NaN	NaN
Q8NHH9	Q8NHH9	Atlastin-2	ATL2	-2.79233	NaN	NaN	NaN	NaN	NaN
Q8NI27	Q8NI27	THO complex subunit 2	THOC2	NaN	NaN	NaN	NaN	NaN	-3.47213
Q8NI36	Q8NI36	WD repeat-containing protein 36	WDR36	-2.5254	-2.2565	NaN	NaN	-2.0437	-1.90178
Q8TAE8	Q8TAE8	Growth arrest and DNA damage-inducible proteins-interacting protein 1	GADD45GIP1	NaN	NaN	NaN	-1.9388	NaN	-1.70014
Q8TAQ2	Q8TAQ2	SWI/SNF complex subunit SMARCC2	SMARCC2	-1.54747	-1.48243	NaN	-1.0252	-1.89644	-0.89702
Q8TAT6	Q8TAT6	Nuclear protein localization protein 4 homolog	NPLOC4	-2.31434	NaN	NaN	-2.23216	NaN	-1.33553
Q8TBC4	Q8TBC4	NEDD8-activating enzyme E1 catalytic subunit	UBA3	NaN	-1.52639	NaN	NaN	NaN	NaN
Q8TC07	Q8TC07	TBC1 domain family member 15	TBC1D15	NaN	NaN	NaN	-3.18659	NaN	NaN
Q8TC12	Q8TC12	Retinol dehydrogenase 11	RDH11	-0.55065	-0.357528	-0.475005	-0.345896	0.278845	-0.00232697
Q8TCC3	Q8TCC3	39S ribosomal protein L30, mitochondrial	MRPL30	NaN	NaN	NaN	NaN	NaN	-2.28865
Q8TCJ2	Q8TCJ2	Dolichyl-diphosphooligosaccharide--protein glycosyltransferase subunit STT3B	STT3B	NaN	-2.26799	-2.17713	-1.99544	-1.9948	-1.59209
Q8TCS8	Q8TCS8	Polyribonucleotide nucleotidyltransferase 1, mitochondrial	PNPT1	-0.131418	0.152406	-0.17343	0.121798	0.549791	0.641548
Q8TCT9	Q8TCT9	Minor histocompatibility antigen H13	HM13	-0.459322	-0.279775	-0.235375	-0.229122	-0.0956383	-0.0565777
Q8TCU6	Q8TCU6	Phosphatidylinositol 3,4,5-trisphosphate-dependent Rac exchanger 1 protein	PREX1	NaN	NaN	-3.90334	NaN	NaN	NaN
Q8TD19	Q8TD19	Serine/threonine-protein kinase Nek9	NEK9	-2.02315	-2.53299	-2.23776	-2.16747	-2.21977	-2.12751
Q8TD57	Q8TD57	Dynein heavy chain 3, axonemal	DNAH3	NaN	NaN	NaN	NaN	NaN	-3.4519
Q8TDD1	Q8TDD1	ATP-dependent RNA helicase DDX54	DDX54	NaN	NaN	NaN	NaN	-1.61815	NaN
Q8TDN6	Q8TDN6	Ribosome biogenesis protein BRX1 homolog	BRIX1	NaN	NaN	NaN	-1.51268	NaN	NaN
Q8TDP1	Q8TDP1	Ribonuclease H2 subunit C	RNASEH2C	-0.965374	NaN	-2.31741	-0.30249	NaN	-1.18995
Q8TDZ2	Q8TDZ2	Protein-methionine sulfoxide oxidase MICAL1	MICAL1	NaN	NaN	NaN	-2.77785	NaN	NaN
Q8TE73	Q8TE73	Dynein heavy chain 5, axonemal	DNAH5	NaN	NaN	-0.528012	NaN	NaN	NaN
Q8TEA8	Q8TEA8	D-tyrosyl-tRNA(Tyr) deacylase 1	DTD1	-1.9405	-1.64677	-1.55547	-1.59996	-1.68343	-1.42019
Q8TED0	Q8TED0	U3 small nucleolar RNA-associated protein 15 homolog	UTP15	NaN	NaN	NaN	NaN	-2.15452	NaN
Q8TEM1	Q8TEM1	Nuclear pore membrane glycoprotein 210	NUP210	1.81277	2.0438	1.93375	2.34653	2.31801	2.53209
Q8TEQ6	Q8TEQ6	Gem-associated protein 5	GEMIN5	0.18082	0.277267	-0.00617123	0.412708	-0.375463	0.375191
Q8TEX9	Q8TEX9	Importin-4	IPO4	-0.043993	-0.103652	-0.486844	-0.237822	-0.607874	-0.0863266
Q8TF01	Q8TF01	Arginine/serine-rich protein PNISR	PNISR	NaN	NaN	NaN	-3.70258	NaN	NaN
Q8WTT2	Q8WTT2	Nucleolar complex protein 3 homolog	NOC3L	-1.9181	-2.27208	NaN	NaN	NaN	NaN
Q8WU39	Q8WU39	Marginal zone B- and B1-cell-specific protein	MZB1	1.78267	2.56073	1.87362	2.70778	2.09264	3.00027
Q8WU90	Q8WU90	Zinc finger CCCH domain-containing protein 15	ZC3H15	-0.408587	-0.594331	-0.369739	-0.449892	-0.451046	-0.317278
Q8WUA2	Q8WUA2	Peptidyl-prolyl cis-trans isomerase-like 4	PPIL4	NaN	NaN	NaN	-1.42948	NaN	NaN
Q8WUD4	Q8WUD4	Coiled-coil domain-containing protein 12	CCDC12	-0.759048	-1.08793	-1.16362	-0.316141	-1.97276	-0.866266
Q8WUM0	Q8WUM0	Nuclear pore complex protein Nup133	NUP133	-0.645065	-0.322503	-1.12788	-0.952202	-0.685595	-0.343452
Q8WUM4	Q8WUM4	Programmed cell death 6-interacting protein	PDCD6IP	1.27489	0.923381	1.25689	1.02761	0.964746	1.31198
Q8WVJ2	Q8WVJ2	NudC domain-containing protein 2	NUDCD2	-1.66855	-1.49312	-1.65347	NaN	-1.84658	-1.56154
Q8WVM8	Q8WVM8	Sec1 family domain-containing protein 1	SCFD1	-0.720398	-0.930955	-0.237088	-0.852451	-0.67325	-0.257952
Q8WW12	Q8WW12	PEST proteolytic signal-containing nuclear protein	PCNP	0.216665	0.115685	0.213082	0.329731	0.0676823	0.436359
Q8WWC4	Q8WWC4	Uncharacterized protein C2orf47, mitochondrial	C2orf47	NaN	NaN	NaN	NaN	-1.70673	NaN
Q8WWK9	Q8WWK9	Cytoskeleton-associated protein 2	CKAP2	NaN	NaN	NaN	NaN	NaN	-2.60061
Q8WWM7	Q8WWM7	Ataxin-2-like protein	ATXN2L	1.1804	1.25887	0.824792	1.10672	0.653749	1.29521
Q8WWQ0	Q8WWQ0	PH-interacting protein	PHIP	NaN	-3.81666	NaN	-4.43856	NaN	NaN
Q8WWY3	Q8WWY3	U4/U6 small nuclear ribonucleoprotein Prp31	PRPF31	-2.31752	-2.11998	-1.96303	-1.93974	-1.46408	-1.71312
Q8WX92	Q8WX92	Negative elongation factor B	NELFB	NaN	NaN	NaN	NaN	NaN	-4.16555
Q8WXA9	Q8WXA9	Splicing regulatory glutamine/lysine-rich protein 1	SREK1	-2.54794	-2.52464	-2.25789	-2.52663	-1.65278	-2.12641
Q8WXF1	Q8WXF1	Paraspeckle component 1	PSPC1	-0.0416718	0.657573	0.629661	0.372072	0.16291	0.952763
Q8WXI9	Q8WXI9	Transcriptional repressor p66-beta	GATAD2B	-1.78427	-1.52356	-1.81948	-1.5141	-1.49416	-1.13778
Q8WXX5	Q8WXX5	DnaJ homolog subfamily C member 9	DNAJC9	-0.630161	-1.11484	-1.3788	-1.29957	-1.4896	-1.00832
Q8WYA6	Q8WYA6	Beta-catenin-like protein 1	CTNNBL1	NaN	NaN	-1.34978	NaN	NaN	NaN
Q8WYP5	Q8WYP5	Protein ELYS	AHCTF1	-1.20556	-1.45351	NaN	-0.974085	NaN	-1.26045
Q8WZ82	Q8WZ82	Ovarian cancer-associated gene 2 protein	OVCA2	-0.791706	-1.0808	-1.03945	-0.87553	NaN	-1.26193
Q8WZA9	Q8WZA9	Immunity-related GTPase family Q protein	IRGQ	-3.64388	-3.87803	NaN	NaN	-3.43405	NaN
Q92499	Q92499	ATP-dependent RNA helicase DDX1	DDX1	0.856827	0.811931	0.836556	0.738453	0.774206	1.08916
Q92520	Q92520	Protein FAM3C	FAM3C	NaN	NaN	-2.06324	NaN	NaN	NaN
Q92538	Q92538	Golgi-specific brefeldin A-resistance guanine nucleotide exchange factor 1	GBF1	-2.91385	NaN	-3.3251	NaN	NaN	NaN
Q92541	Q92541	RNA polymerase-associated protein RTF1 homolog	RTF1	-1.20835	NaN	-1.43896	-1.31656	NaN	-1.34694
Q92544	Q92544	Transmembrane 9 superfamily member 4	TM9SF4	-1.40176	-1.38928	-1.32528	-1.36103	-1.462	-1.31026
Q92547	Q92547	DNA topoisomerase 2-binding protein 1	TOPBP1	NaN	NaN	NaN	-4.15655	NaN	NaN
Q92552	Q92552	28S ribosomal protein S27, mitochondrial	MRPS27	-2.25079	-1.4967	-1.63567	-1.29232	-2.2477	-0.996922
Q92556	Q92556	Engulfment and cell motility protein 1	ELMO1	-1.49467	-2.17279	-1.69302	-1.77287	-1.33711	-1.24407
Q92575	Q92575	UBX domain-containing protein 4	UBXN4	-0.585804	-0.956185	-0.708255	-0.774433	-0.515076	-0.898169
Q92598	Q92598	Heat shock protein 105 kDa	HSPH1	4.74315	4.77562	4.82052	4.82944	4.64352	4.86174
Q92599	Q92599	Septin-8	SEPT8	NaN	NaN	NaN	NaN	NaN	-2.24733
Q92600	Q92600	Cell differentiation protein RCD1 homolog	RQCD1	NaN	NaN	NaN	NaN	NaN	-3.85307
Q92608	Q92608	Dedicator of cytokinesis protein 2	DOCK2	-0.83816	-0.246324	-0.772286	-0.654675	-0.439636	0.0951881
Q92609	Q92609	TBC1 domain family member 5	TBC1D5	NaN	NaN	NaN	NaN	NaN	-2.33754
Q92614	Q92614	Unconventional myosin-XVIIIa	MYO18A	NaN	NaN	NaN	-1.95875	NaN	NaN
Q92615	Q92615	La-related protein 4B	LARP4B	NaN	-1.69958	-1.81322	NaN	NaN	NaN
Q92616	Q92616	Translational activator GCN1	GCN1L1	1.19455	1.26512	1.05643	1.28924	1.07891	1.51449
Q92621	Q92621	Nuclear pore complex protein Nup205	NUP205	-0.507208	-0.635449	-0.642966	-0.499866	-0.638067	-0.190161
Q92665	Q92665	28S ribosomal protein S31, mitochondrial	MRPS31	-2.66878	-2.66236	-2.73743	-2.62506	NaN	-2.22069
Q92667	Q92667	A-kinase anchor protein 1, mitochondrial	AKAP1	NaN	NaN	NaN	NaN	NaN	-3.24916
Q92688	Q92688	Acidic leucine-rich nuclear phosphoprotein 32 family member B	ANP32B	0.229565	-0.0348425	0.396358	0.0560188	-0.0897369	0.244116
Q92696	Q92696	Geranylgeranyl transferase type-2 subunit alpha	RABGGTA	-1.31408	NaN	NaN	NaN	-1.39301	-1.65562
Q92734	Q92734	Protein TFG	TFG	0.0149212	0.054986	0.617259	0.366602	-0.258875	-0.078043
Q92769	Q92769	Histone deacetylase 2	HDAC2	0.587694	0.460889	0.216216	0.633028	0.119106	0.553982
Q92785	Q92785	Zinc finger protein ubi-d4	DPF2	NaN	NaN	NaN	-2.1394	NaN	NaN
Q92797	Q92797	Symplekin	SYMPK	-0.478655	-0.405101	-1.09696	-0.615868	-0.866049	-0.394587
Q92804	Q92804	TATA-binding protein-associated factor 2N	TAF15	-0.202963	-0.216342	-0.80586	-0.0960865	-0.467896	-0.106758
Q92820	Q92820	Gamma-glutamyl hydrolase	GGH	-2.05385	-2.37575	-1.73651	-1.81793	-1.58457	-1.92311
Q92835	Q92835	Phosphatidylinositol 3,4,5-trisphosphate 5-phosphatase 1	INPP5D	-0.354368	0.170075	-0.258044	0.0516129	-0.353832	0.371347
Q92841	Q92841	Probable ATP-dependent RNA helicase DDX17	DDX17	3.92978	3.80821	3.87415	4.02256	3.88267	4.00766
Q92878	Q92878	DNA repair protein RAD50	RAD50	-1.94648	-1.90032	-1.86109	NaN	-1.78099	-1.58539
Q92879	Q92879	CUGBP Elav-like family member 1	CELF1	-1.6919	-1.45576	-1.80727	NaN	-1.84091	-1.55317
Q92888	Q92888	Rho guanine nucleotide exchange factor 1	ARHGEF1	-1.1349	-0.898038	-0.943574	-0.87081	-0.793341	-0.941317
Q92890	Q92890	Ubiquitin fusion degradation protein 1 homolog	UFD1L	-1.71576	-1.79153	-1.60659	NaN	-1.50063	-1.59395
Q92896	Q92896	Golgi apparatus protein 1	GLG1	-2.07321	-2.357	NaN	-2.43709	NaN	-2.18776
Q92900	Q92900	Regulator of nonsense transcripts 1	UPF1	0.773188	0.740144	0.696492	0.654764	0.606813	0.894976
Q92905	Q92905	COP9 signalosome complex subunit 5	COPS5	-0.553188	-0.796004	-0.518203	-0.708889	-0.6409	-0.249357
Q92917	Q92917	G patch domain and KOW motifs-containing protein	GPKOW	-2.3264	-2.06325	-1.59752	-2.14259	-2.17141	-2.22776
Q92922	Q92922	SWI/SNF complex subunit SMARCC1	SMARCC1	-0.592709	-0.523204	-0.610904	-0.228342	-0.785892	0.166258
Q92925;Q6STE5	Q92925	SWI/SNF-related matrix-associated actin-dependent regulator of chromatin subfamily D member 2	SMARCD2	-1.49956	-1.8741	-1.87903	-1.77074	-1.42131	-1.349
Q92930	Q92930	Ras-related protein Rab-8B	RAB8B	-3.03558	-2.43743	-1.95735	-2.42896	-1.6274	-2.1139
Q92945	Q92945	Far upstream element-binding protein 2	KHSRP	3.48391	3.45854	3.31985	3.48307	3.2912	3.72504
Q92947	Q92947	Glutaryl-CoA dehydrogenase, mitochondrial	GCDH	NaN	-1.46897	-1.68352	NaN	-2.08502	-0.343994
Q92973	Q92973	Transportin-1	TNPO1	1.62168	1.84122	1.69988	1.68779	1.48935	1.85112
Q92974	Q92974	Rho guanine nucleotide exchange factor 2	ARHGEF2	-1.37249	-0.657783	-0.859965	-0.760633	-0.744509	NaN
Q92979	Q92979	Ribosomal RNA small subunit methyltransferase NEP1	EMG1	-0.354059	0.0786657	-0.532504	0.057457	-0.479753	0.376287
Q92995	Q92995	Ubiquitin carboxyl-terminal hydrolase 13	USP13	-0.853207	-1.7139	-1.52156	-0.841759	-1.55616	-0.608196
Q93008;O00507	Q93008	Probable ubiquitin carboxyl-terminal hydrolase FAF-X	USP9X	-2.53788	NaN	-2.43671	-2.23866	-2.49842	-2.37395
Q93009	Q93009	Ubiquitin carboxyl-terminal hydrolase 7	USP7	1.17372	1.12898	1.06141	1.27229	1.07912	1.44805
Q969G3	Q969G3	SWI/SNF-related matrix-associated actin-dependent regulator of chromatin subfamily E member 1	SMARCE1	-0.837297	-0.872596	-0.97166	-0.593929	-0.880604	-0.508699
Q969H8	Q969H8	Myeloid-derived growth factor	MYDGF	NaN	NaN	-1.69839	-2.5061	NaN	-2.32153
Q969U7	Q969U7	Proteasome assembly chaperone 2	PSMG2	-2.32134	-2.43819	-2.33399	-2.25345	-2.32143	-1.99056
Q969X5	Q969X5	Endoplasmic reticulum-Golgi intermediate compartment protein 1	ERGIC1	-0.563026	-0.611075	NaN	NaN	-2.26658	NaN
Q969Z0	Q969Z0	Protein TBRG4	TBRG4	-0.77494	NaN	0.132611	NaN	-1.41192	0.858198
Q96A26	Q96A26	Protein FAM162A	FAM162A	NaN	NaN	NaN	-0.789158	-0.315351	-0.726791
Q96A33	Q96A33	Coiled-coil domain-containing protein 47	CCDC47	-1.66867	-1.37986	-1.94746	-1.8315	-1.08562	-1.4009
Q96A49	Q96A49	Synapse-associated protein 1	SYAP1	-1.48664	NaN	-0.716926	-1.17833	-1.63991	-0.905079
Q96AB3	Q96AB3	Isochorismatase domain-containing protein 2, mitochondrial	ISOC2	0.740358	0.186522	0.185998	-0.228342	0.161533	0.0944767
Q96AE4	Q96AE4	Far upstream element-binding protein 1	FUBP1	3.22196	2.93259	3.05361	3.045	3.03661	3.15175
Q96AG4	Q96AG4	Leucine-rich repeat-containing protein 59	LRRC59	0.93973	2.28503	1.35261	0.480871	-0.568943	0.85825
Q96AT1	Q96AT1	Uncharacterized protein KIAA1143	KIAA1143	-3.64897	-4.03468	NaN	-3.87016	NaN	-3.56622
Q96B26	Q96B26	Exosome complex component RRP43	EXOSC8	-0.207697	0.121161	-0.319676	-0.583363	-0.807732	0.0045929
Q96B54	Q96B54	Zinc finger protein 428	ZNF428	-2.48646	-2.67896	-2.21602	NaN	NaN	NaN
Q96B97	Q96B97	SH3 domain-containing kinase-binding protein 1	SH3KBP1	-2.21596	-2.38208	-2.447	-2.45878	-2.65321	-2.27378
Q96BK5	Q96BK5	PIN2/TERF1-interacting telomerase inhibitor 1	PINX1	NaN	NaN	-2.95835	NaN	NaN	NaN
Q96BR5	Q96BR5	Cytochrome c oxidase assembly factor 7	COA7	NaN	-2.42158	-2.48203	NaN	NaN	NaN
Q96BW5	Q96BW5	Phosphotriesterase-related protein	PTER	NaN	NaN	NaN	NaN	NaN	-1.54097
Q96BW9	Q96BW9	Phosphatidate cytidylyltransferase, mitochondrial	TAMM41	NaN	NaN	NaN	NaN	NaN	-3.67425
Q96BX8;Q86TA1	Q96BX8	MOB kinase activator 3A	MOB3A	-1.18007	-0.959449	-0.673564	-0.798527	-0.863314	-0.572569
Q96BY6	Q96BY6	Dedicator of cytokinesis protein 10	DOCK10	NaN	NaN	NaN	NaN	NaN	-3.45814
Q96C01	Q96C01	Protein FAM136A	FAM136A	-1.10351	-1.01048	-0.740691	-0.887709	-0.975582	-0.571722
Q96C19;Q9BUP0	Q96C19	EF-hand domain-containing protein D2	EFHD2	1.74269	1.80214	1.61248	1.84382	1.53139	2.20538
Q96C36	Q96C36	Pyrroline-5-carboxylate reductase 2	PYCR2	0.956379	0.923942	0.54382	1.06965	1.12675	1.43527
Q96C57	Q96C57	Uncharacterized protein C12orf43	C12orf43	-2.80931	-2.73503	NaN	NaN	NaN	-2.49908
Q96C86	Q96C86	m7GpppX diphosphatase	DCPS	-0.35401	-0.091197	-0.255919	-0.339569	-0.673565	-0.0218372
Q96CM8	Q96CM8	Acyl-CoA synthetase family member 2, mitochondrial	ACSF2	NaN	-2.4608	NaN	NaN	NaN	NaN
Q96CN7	Q96CN7	Isochorismatase domain-containing protein 1	ISOC1	-1.19317	-1.26694	-1.32275	-0.681293	-0.840342	-0.475946
Q96CP2;Q4VC44	Q96CP2;Q4VC44	FLYWCH family member 2;FLYWCH-type zinc finger-containing protein 1	FLYWCH2;FLYWCH1	NaN	NaN	NaN	NaN	NaN	-3.87934
Q96CS3	Q96CS3	FAS-associated factor 2	FAF2	-0.087471	-0.371779	0.335139	0.145708	0.706978	0.0123234
Q96CT7	Q96CT7	Coiled-coil domain-containing protein 124	CCDC124	-0.63409	-0.71511	-0.710237	-0.745569	-1.04868	-0.511671
Q96CV9	Q96CV9	Optineurin	OPTN	NaN	NaN	-3.20816	NaN	NaN	NaN
Q96CW1	Q96CW1	AP-2 complex subunit mu	AP2M1	-1.0418	-1.12894	-2.26236	-3.12556	-1.44695	-1.81299
Q96D46	Q96D46	60S ribosomal export protein NMD3	NMD3	-0.912058	-0.253881	-0.522315	-0.112307	-2.14029	0.0146255
Q96D71;Q8NFH8	Q96D71	RalBP1-associated Eps domain-containing protein 1	REPS1	NaN	NaN	NaN	NaN	NaN	-1.79987
Q96DI7	Q96DI7	U5 small nuclear ribonucleoprotein 40 kDa protein	SNRNP40	-0.366047	-0.174104	-0.361049	-0.277533	-0.442158	-0.059145
Q96DV4	Q96DV4	39S ribosomal protein L38, mitochondrial	MRPL38	-2.79538	-1.61452	NaN	-2.47695	-2.52591	-1.45499
Q96EE3	Q96EE3	Nucleoporin SEH1	SEH1L	NaN	NaN	NaN	NaN	-0.81286	NaN
Q96EK6	Q96EK6	Glucosamine 6-phosphate N-acetyltransferase	GNPNAT1	0.830336	0.134143	0.163524	0.441248	0.479858	0.509304
Q96EK9	Q96EK9	Protein KTI12 homolog	KTI12	NaN	NaN	NaN	NaN	NaN	-3.23672
Q96EL3	Q96EL3	39S ribosomal protein L53, mitochondrial	MRPL53	-2.54362	-2.69618	-2.76506	-2.44597	-2.70196	-2.11632
Q96EP5	Q96EP5	DAZ-associated protein 1	DAZAP1	-0.852772	-0.14453	-0.838281	-0.660379	-0.808561	-0.218407
Q96ER3	Q96ER3	Protein SAAL1	SAAL1	-2.71921	-2.77701	NaN	-2.38811	-2.92968	-2.67668
Q96EY1	Q96EY1	DnaJ homolog subfamily A member 3, mitochondrial	DNAJA3	-1.43599	NaN	-0.980319	-0.65134	NaN	NaN
Q96EY5	Q96EY5	Multivesicular body subunit 12A	MVB12A	NaN	NaN	-4.12391	NaN	NaN	NaN
Q96EY8	Q96EY8	Cob(I)yrinic acid a,c-diamide adenosyltransferase, mitochondrial	MMAB	NaN	NaN	NaN	NaN	NaN	-2.11926
Q96F07	Q96F07	Cytoplasmic FMR1-interacting protein 2	CYFIP2	-3.3497	-3.07033	-2.92889	-3.16116	NaN	NaN
Q96FF9	Q96FF9	Sororin	CDCA5	-2.45666	-2.48518	NaN	-2.5044	NaN	-2.02531
Q96FW1	Q96FW1	Ubiquitin thioesterase OTUB1	OTUB1	0.0444965	0.292241	0.293097	0.168154	0.170588	0.157612
Q96G03	Q96G03	Phosphoglucomutase-2	PGM2	-1.19649	-1.61001	-1.3002	-1.45251	-1.55593	-1.32219
Q96G46	Q96G46	tRNA-dihydrouridine(47) synthase [NAD(P)(+)]-like	DUS3L	NaN	NaN	-3.56254	NaN	NaN	NaN
Q96GC5	Q96GC5	39S ribosomal protein L48, mitochondrial	MRPL48	NaN	NaN	NaN	NaN	NaN	-1.97319
Q96GD0	Q96GD0	Pyridoxal phosphate phosphatase	PDXP	NaN	NaN	NaN	NaN	NaN	-4.10082
Q96GE9	Q96GE9	Transmembrane protein 261	TMEM261	-1.44057	-1.19366	-1.5076	-1.24603	-1.29218	-1.66212
Q96GG9;Q6PH85	Q96GG9	DCN1-like protein 1	DCUN1D1	NaN	-1.09649	-0.706672	-1.32924	-1.59361	NaN
Q96GM5	Q96GM5	SWI/SNF-related matrix-associated actin-dependent regulator of chromatin subfamily D member 1	SMARCD1	NaN	NaN	-3.53101	NaN	NaN	NaN
Q96GM8	Q96GM8	Target of EGR1 protein 1	TOE1	-2.38094	-2.42459	NaN	-2.27403	NaN	-2.12767
Q96GN5	Q96GN5	Cell division cycle-associated 7-like protein	CDCA7L	NaN	NaN	NaN	NaN	NaN	-6.16472
Q96GQ7	Q96GQ7	Probable ATP-dependent RNA helicase DDX27	DDX27	-0.637657	-0.713494	-0.594953	-0.547255	-0.317469	-0.526279
Q96GW9	Q96GW9	Methionine--tRNA ligase, mitochondrial	MARS2	NaN	-1.12321	-1.54353	-0.984905	-1.35388	-0.961769
Q96H79	Q96H79	Zinc finger CCCH-type antiviral protein 1-like	ZC3HAV1L	NaN	-2.54223	NaN	-2.55995	NaN	NaN
Q96HC4	Q96HC4	PDZ and LIM domain protein 5	PDLIM5	NaN	NaN	-1.96497	NaN	NaN	NaN
Q96HE7;Q86YB8	Q96HE7	ERO1-like protein alpha	ERO1L	1.42012	1.72388	1.58083	1.87408	1.90051	1.98951
Q96HH9	Q96HH9	GRAM domain-containing protein 3	GRAMD3	NaN	NaN	-4.01423	NaN	NaN	NaN
Q96HS1	Q96HS1	Serine/threonine-protein phosphatase PGAM5, mitochondrial	PGAM5	0.550825	0.357177	0.38502	0.562239	0.126945	1.04687
Q96HV5	Q96HV5	Transmembrane protein 41A	TMEM41A	NaN	NaN	NaN	NaN	NaN	-3.47703
Q96HY6	Q96HY6	DDRGK domain-containing protein 1	DDRGK1	-0.266233	-0.355586	-0.0898924	-0.292782	0.062088	-0.195528
Q96I24	Q96I24	Far upstream element-binding protein 3	FUBP3	-0.99379	NaN	-1.03109	NaN	-1.18556	NaN
Q96I51	Q96I51	Williams-Beuren syndrome chromosomal region 16 protein	WBSCR16	NaN	NaN	NaN	-4.87808	NaN	NaN
Q96I99	Q96I99	Succinyl-CoA ligase [GDP-forming] subunit beta, mitochondrial	SUCLG2	-0.552361	-0.396657	-0.228496	-0.471344	-0.477772	-0.224489
Q96IJ6	Q96IJ6	Mannose-1-phosphate guanyltransferase alpha	GMPPA	NaN	NaN	NaN	NaN	NaN	-3.56937
Q96IR7	Q96IR7	4-hydroxyphenylpyruvate dioxygenase-like protein	HPDL	-0.350206	-0.927911	NaN	-0.572689	NaN	-0.438898
Q96IU4	Q96IU4	Alpha/beta hydrolase domain-containing protein 14B	ABHD14B	-0.0514832	0.688933	0.5192	NaN	0.241816	0.727745
Q96IZ0	Q96IZ0	PRKC apoptosis WT1 regulator protein	PAWR	NaN	NaN	NaN	NaN	NaN	-2.58363
Q96J01	Q96J01	THO complex subunit 3	THOC3	-1.91486	NaN	-2.52089	-2.08739	-2.10229	-1.51689
Q96JB5	Q96JB5	CDK5 regulatory subunit-associated protein 3	CDK5RAP3	NaN	-1.02334	-0.927505	-1.49793	-1.46987	-1.91864
Q96JJ3	Q96JJ3	Engulfment and cell motility protein 2	ELMO2	-2.09549	-2.22594	-2.09515	-2.17705	-2.33801	-2.26441
Q96JJ7	Q96JJ7	Protein disulfide-isomerase TMX3	TMX3	-2.89798	-3.12346	-2.55431	-3.06921	-2.95766	-2.58459
Q96K17	Q96K17	Transcription factor BTF3 homolog 4	BTF3L4	-0.193403	0.596337	-1.16607	-0.227514	NaN	0.302034
Q96KB5	Q96KB5	Lymphokine-activated killer T-cell-originated protein kinase	PBK	-0.726114	-0.645995	-1.07671	-0.153839	-0.990112	-0.305626
Q96KG9	Q96KG9	N-terminal kinase-like protein	SCYL1	NaN	NaN	NaN	NaN	-2.09606	NaN
Q96KP4	Q96KP4	Cytosolic non-specific dipeptidase	CNDP2	0.579018	0.650487	0.57268	0.642115	0.464987	0.57756
Q96KR1	Q96KR1	Zinc finger RNA-binding protein	ZFR	-1.19308	-1.35134	-1.08029	-1.17635	-1.19703	-1.19776
Q96LJ7	Q96LJ7	Dehydrogenase/reductase SDR family member 1	DHRS1	-1.98643	NaN	NaN	-2.02932	-1.86015	NaN
Q96M27	Q96M27	Protein PRRC1	PRRC1	-2.01409	-2.25954	-2.65485	NaN	-1.82626	-1.88016
Q96MU7	Q96MU7	YTH domain-containing protein 1	YTHDC1	NaN	NaN	NaN	-4.73792	NaN	NaN
Q96MW1	Q96MW1	Coiled-coil domain-containing protein 43	CCDC43	NaN	NaN	NaN	-3.70752	NaN	NaN
Q96NB2	Q96NB2	Sideroflexin-2	SFXN2	-4.11182	NaN	NaN	NaN	NaN	NaN
Q96P70	Q96P70	Importin-9	IPO9	-0.985558	-0.989005	-1.06087	-0.93541	-1.20986	-0.66556
Q96PK6	Q96PK6	RNA-binding protein 14	RBM14	1.6444	1.60453	1.50672	1.56362	1.88197	1.85072
Q96PP9;Q8N8V2	Q96PP9	Guanylate-binding protein 4	GBP4	NaN	NaN	-1.75725	NaN	NaN	NaN
Q96PZ0	Q96PZ0	Pseudouridylate synthase 7 homolog	PUS7	NaN	-1.4516	-2.11122	NaN	NaN	NaN
Q96Q11	Q96Q11	CCA tRNA nucleotidyltransferase 1, mitochondrial	TRNT1	-1.67034	-1.44925	-2.41818	NaN	-1.64263	-1.32183
Q96QC0	Q96QC0	Serine/threonine-protein phosphatase 1 regulatory subunit 10	PPP1R10	-2.66175	NaN	NaN	NaN	NaN	NaN
Q96QD8	Q96QD8	Sodium-coupled neutral amino acid transporter 2	SLC38A2	NaN	NaN	NaN	NaN	-1.78685	NaN
Q96QK1	Q96QK1	Vacuolar protein sorting-associated protein 35	VPS35	0.545954	0.505984	0.658456	0.323	0.671604	0.632065
Q96QR8	Q96QR8	Transcriptional activator protein Pur-beta	PURB	-1.92764	NaN	NaN	NaN	NaN	NaN
Q96QU8	Q96QU8	Exportin-6	XPO6	NaN	NaN	NaN	NaN	NaN	-5.10259
Q96RE7;Q96BF6	Q96RE7	Nucleus accumbens-associated protein 1	NACC1	NaN	NaN	NaN	NaN	-3.5301	-3.52798
Q96RL1	Q96RL1	BRCA1-A complex subunit RAP80	UIMC1	NaN	NaN	NaN	NaN	-5.18323	NaN
Q96RP9	Q96RP9	Elongation factor G, mitochondrial	GFM1	0.592108	0.816453	0.619075	0.808489	1.00519	0.967024
Q96RQ3	Q96RQ3	Methylcrotonoyl-CoA carboxylase subunit alpha, mitochondrial	MCCC1	0.519941	0.539031	0.209523	0.574852	0.843342	0.603666
Q96RQ9	Q96RQ9	L-amino-acid oxidase	IL4I1	NaN	NaN	NaN	NaN	-1.06034	NaN
Q96RS6	Q96RS6	NudC domain-containing protein 1	NUDCD1	-0.577129	-0.707391	-0.944428	-0.604889	-0.969532	-0.306622
Q96RU3	Q96RU3	Formin-binding protein 1	FNBP1	0.850479	0.912641	1.0199	1.29978	0.923597	1.3484
[truncated: 617 more rows]
